# Supplementary material for: 1,4,10,13-Tetra­oxa-7,16-diazo­nia­cyclo­octa­decane bis­(1H-pyrrole-2-carboxyl­ate)
Source: Acta Crystallogr Sect E Struct Rep Online. 2013 Jun 15;69(Pt 7):o1108. doi: 10.1107/S1600536813016176 (PMC3770382; doi:10.1107/S1600536813016176)
Supplement: Supplementary file 1 [file e-69-o1108-sup1.cif]

##############################################################################
#                                                                            #
# This CIF contains the data in a paper accepted for publication in          #
# Acta Crystallographica Section E. It conforms to the requirements of       #
# Notes for Authors for Acta Crystallographica Section E, and has been       #
# peer reviewed under the auspices of the IUCr Commission on Journals.       #
#                                                                            #
# Full details of the Crystallographic Information File format               #
# are given in the paper "The Crystallographic Information File (CIF):       #
# a New Standard Archive File for Crystallography" by S. R. Hall, F. H.      #
# Allen and I. D. Brown [Acta Cryst. (1991), A47, 655-685].                  #
#                                                                            #
# The current version of the core CIF dictionary is obtainable from          #
# ftp://ftp.iucr.org/pub/cif_core.dic.                                       #
#                                                                            #
# Software is freely available for graphical display of the structure(s)     #
# in this CIF. For information consult the CIF software page                 #
# http://www.iucr.org/resources/cif/software.                                #
#                                                                            #
# This file may be used for bona fide research purposes within the           #
# scientific community so long as proper attribution is given to the journal # 
# article from which it was obtained.                                        #
#                                                                            #
##############################################################################
data_global
_audit_creation_method     SHELXL-97
_journal_date_recd_electronic     2013-05-24
_journal_date_accepted     2013-06-11
_journal_name_full     'Acta Crystallographica, Section E'
_journal_year     2013
_journal_volume     69
_journal_issue      7
_journal_page_first     o1108
_journal_page_last     o1108
_journal_paper_category     QO
_journal_paper_doi     10.1107/S1600536813016176
_journal_coeditor_code     FF2108
_publ_contact_author_name     'Zhenming Yin'
_publ_contact_author_address
;
Tianjin Key Laboratory of Structure and Performance for Functional Molecules;
Key Laboratory of Inorganic-Organic Hybrid Functional Material Chemistry,
Ministry of Education; College of Chemistry, Tianjin Normal University,
Tianjin 300387, China
;
_publ_contact_author_email     tjyinzm@aliyun.com
_publ_contact_author_fax     ?
_publ_contact_author_phone     '8622 83723433'
_publ_section_title
;
1,4,10,13-Tetraoxa-7,16-diazoniacyclooctadecane
bis(1<i>H</i>-pyrrole-2-carboxylate)
;
loop_
    _publ_author_name
    _publ_author_address
    'Fanglei Zeng'
;
Tianjin Key Laboratory of Structure and Performance for Functional Molecules
Key Laboratory of Inorganic-Organic Hybrid Functional Material Chemistry
Ministry of Education
College of Chemistry
Tianjin Normal University
Tianjin 300387
People's Republic of China
;
    'Zhenming Yin'
;
Tianjin Key Laboratory of Structure and Performance for Functional Molecules
Key Laboratory of Inorganic-Organic Hybrid Functional Material Chemistry
Ministry of Education
College of Chemistry
Tianjin Normal University
Tianjin 300387
People's Republic of China
;
data_I
_audit_creation_method     SHELXL-97
_chemical_name_systematic
;
1,4,10,13-Tetraoxa-7,16-diazoniacyclooctadecane
bis(1<i>H</i>-pyrrole-2-carboxylate)
;
_chemical_name_common     ?
_chemical_formula_moiety     'C12 H28 N2 O4 2+, 2(C5 H4 N O2 -)'
_chemical_formula_sum     'C22 H36 N4 O8'
_chemical_formula_iupac     'C12 H28 N2 O4 2+, 2C5 H4 N O2 -'
_chemical_formula_weight     484.55
_symmetry_cell_setting     triclinic
_symmetry_space_group_name_H-M     'P -1'
_symmetry_space_group_name_Hall     '-P 1'
loop_
    _symmetry_equiv_pos_as_xyz
    'x, y, z'
    '-x, -y, -z'
_cell_length_a     7.8963(19)
_cell_length_b     9.164(2)
_cell_length_c     9.244(2)
_cell_angle_alpha     73.028(4)
_cell_angle_beta     76.547(4)
_cell_angle_gamma     77.824(4)
_cell_volume     614.8(3)
_cell_formula_units_Z     1
_cell_measurement_reflns_used     1288
_cell_measurement_theta_min     2.68
_cell_measurement_theta_max     25.61
_cell_measurement_temperature     294(2)
_exptl_crystal_description     block
_exptl_crystal_colour     colourless
_exptl_crystal_size_max     0.24
_exptl_crystal_size_mid     0.22
_exptl_crystal_size_min     0.18
_exptl_crystal_density_diffrn     1.309
_exptl_crystal_density_meas     ?
_exptl_crystal_density_method     'not measured'
_exptl_crystal_F_000     260
_exptl_absorpt_coefficient_mu     0.100
_exptl_absorpt_correction_type     multi-scan
_exptl_absorpt_process_details     '(SADABS; Bruker, 1997)'
_exptl_absorpt_correction_T_min     0.970
_exptl_absorpt_correction_T_max     0.982
_exptl_special_details     ?
_diffrn_ambient_temperature     294(2)
_diffrn_radiation_type     MoK\a
_diffrn_radiation_wavelength     0.71073
_diffrn_radiation_source     'fine-focus sealed tube'
_diffrn_radiation_monochromator     graphite
_diffrn_measurement_device_type     'Bruker SMART CCD area-detector'
_diffrn_measurement_method     'phi and omega scans'
_diffrn_detector_area_resol_mean     ?
_diffrn_reflns_number     3484
_diffrn_reflns_av_R_equivalents     0.0167
_diffrn_reflns_av_sigmaI/netI     0.0375
_diffrn_reflns_theta_min     2.34
_diffrn_reflns_theta_max     26.32
_diffrn_reflns_theta_full     26.32
_diffrn_measured_fraction_theta_max     0.984
_diffrn_measured_fraction_theta_full     0.984
_diffrn_reflns_limit_h_min     -9
_diffrn_reflns_limit_h_max     9
_diffrn_reflns_limit_k_min     -11
_diffrn_reflns_limit_k_max     7
_diffrn_reflns_limit_l_min     -11
_diffrn_reflns_limit_l_max     11
_diffrn_standards_number     .
_diffrn_standards_interval_count     .
_diffrn_standards_interval_time     .
_diffrn_standards_decay_%     .
_refine_special_details
;
Refinement of <i>F</i>^2^ against ALL reflections. The weighted <i>R</i>-factor
<i>wR</i> and goodness of fit <i>S</i> are based on <i>F</i>^2^, conventional
<i>R</i>-factors <i>R</i> are based on <i>F</i>, with <i>F</i> set to zero for
negative <i>F</i>^2^. The threshold expression of <i>F</i>^2^ >
\s(<i>F</i>^2^) is used only for calculating <i>R</i>-factors(gt) <i>etc</i>.
and is not relevant to the choice of reflections for refinement.
<i>R</i>-factors based on <i>F</i>^2^ are statistically about twice as large
as those based on <i>F</i>, and <i>R</i>- factors based on ALL data will be
even larger.
;
_reflns_number_total     2471
_reflns_number_gt     1695
_reflns_threshold_expression     I>2sigma(I)
_refine_ls_structure_factor_coef     Fsqd
_refine_ls_matrix_type     full
_refine_ls_R_factor_all     0.0683
_refine_ls_R_factor_gt     0.0416
_refine_ls_wR_factor_gt     0.0987
_refine_ls_wR_factor_ref     0.1129
_refine_ls_goodness_of_fit_ref     1.028
_refine_ls_restrained_S_all     1.028
_refine_ls_number_reflns     2471
_refine_ls_number_parameters     166
_refine_ls_number_restraints     0
_refine_ls_hydrogen_treatment     mixed
_refine_ls_weighting_scheme     calc
_refine_ls_weighting_details
         'calc w=1/[\s^2^(Fo^2^)+(0.0587P)^2^+0.0353P] where P=(Fo^2^+2Fc^2^)/3'
_atom_sites_solution_hydrogens     geom
_atom_sites_solution_primary     direct
_atom_sites_solution_secondary     difmap
_refine_ls_shift/su_max     0.000
_refine_ls_shift/su_mean     0.000
_refine_diff_density_max     0.140
_refine_diff_density_min     -0.261
_refine_ls_extinction_method     none
_refine_ls_extinction_coef     ?
loop_
    _atom_type_symbol
    _atom_type_description
    _atom_type_scat_dispersion_real
    _atom_type_scat_dispersion_imag
    _atom_type_scat_source
    'C' 'C' 0.0033 0.0016
                         'International Tables Vol C Tables 4.2.6.8 and 6.1.1.4'
    'H' 'H' 0.0000 0.0000
                         'International Tables Vol C Tables 4.2.6.8 and 6.1.1.4'
    'N' 'N' 0.0061 0.0033
                         'International Tables Vol C Tables 4.2.6.8 and 6.1.1.4'
    'O' 'O' 0.0106 0.0060
                         'International Tables Vol C Tables 4.2.6.8 and 6.1.1.4'
_computing_data_collection     'SMART (Bruker, 1997)'
_computing_cell_refinement     'SAINT (Bruker, 1997)'
_computing_data_reduction     'SAINT (Bruker, 1997)'
_computing_structure_solution     'SHELXS97 (Sheldrick, 2008)'
_computing_structure_refinement     'SHELXL97 (Sheldrick, 2008)'
_computing_molecular_graphics     'SHELXTL (Sheldrick, 2008)'
_computing_publication_material     'SHELXTL (Sheldrick, 2008)'
loop_
    _atom_site_type_symbol
    _atom_site_label
    _atom_site_fract_x
    _atom_site_fract_y
    _atom_site_fract_z
    _atom_site_U_iso_or_equiv
    _atom_site_adp_type
    _atom_site_calc_flag
    _atom_site_refinement_flags
    _atom_site_occupancy
    _atom_site_symmetry_multiplicity
    _atom_site_disorder_assembly
    _atom_site_disorder_group
    N N1 0.5212(2) 0.36442(16) 0.71663(16) 0.0346(3) Uani d . 1 1 . .
    H H1A 0.592(3) 0.369(2) 0.618(2) 0.051(5) Uiso d . 1 1 . .
    H H1B 0.434(3) 0.447(2) 0.706(2) 0.049(5) Uiso d . 1 1 . .
    N N2 0.99820(18) 0.10017(16) 0.27227(16) 0.0346(3) Uani d . 1 1 . .
    H H2 1.027(2) 0.022(2) 0.348(2) 0.048(5) Uiso d . 1 1 . .
    O O1 0.41888(15) 0.19373(14) 0.53943(14) 0.0462(3) Uani d . 1 1 . .
    O O2 0.55409(16) 0.64120(13) 0.77534(14) 0.0462(3) Uani d . 1 1 . .
    O O3 0.72871(15) 0.40741(12) 0.42918(12) 0.0391(3) Uani d . 1 1 . .
    O O4 0.85227(16) 0.17742(13) 0.55299(13) 0.0439(3) Uani d . 1 1 . .
    C C1 0.4410(3) 0.2209(2) 0.7790(2) 0.0453(5) Uani d . 1 1 . .
    H H1C 0.3761 0.2187 0.8823 0.054 Uiso calc R 1 1 . .
    H H1D 0.5342 0.1326 0.7857 0.054 Uiso calc R 1 1 . .
    C C2 0.3194(2) 0.2067(2) 0.6832(2) 0.0457(5) Uani d . 1 1 . .
    H H2A 0.2624 0.1163 0.7332 0.055 Uiso calc R 1 1 . .
    H H2B 0.2290 0.2970 0.6705 0.055 Uiso calc R 1 1 . .
    C C3 0.3199(3) 0.1628(2) 0.4441(2) 0.0495(5) Uani d . 1 1 . .
    H H3A 0.2031 0.2233 0.4538 0.059 Uiso calc R 1 1 . .
    H H3B 0.3075 0.0544 0.4754 0.059 Uiso calc R 1 1 . .
    C C4 0.6376(3) 0.3752(2) 0.8169(2) 0.0482(5) Uani d . 1 1 . .
    H H4A 0.7369 0.2923 0.8172 0.058 Uiso calc R 1 1 . .
    H H4B 0.5729 0.3636 0.9216 0.058 Uiso calc R 1 1 . .
    C C5 0.7031(2) 0.5272(2) 0.7613(2) 0.0486(5) Uani d . 1 1 . .
    H H5A 0.7851 0.5313 0.8230 0.058 Uiso calc R 1 1 . .
    H H5B 0.7627 0.5427 0.6548 0.058 Uiso calc R 1 1 . .
    C C6 0.5862(3) 0.7961(2) 0.7188(2) 0.0507(5) Uani d . 1 1 . .
    H H6A 0.6552 0.8153 0.7836 0.061 Uiso calc R 1 1 . .
    H H6B 0.4742 0.8641 0.7278 0.061 Uiso calc R 1 1 . .
    C C7 0.8236(2) 0.27649(18) 0.43185(18) 0.0318(4) Uani d . 1 1 . .
    C C8 0.9026(2) 0.24102(18) 0.28271(18) 0.0313(4) Uani d . 1 1 . .
    C C9 0.8985(2) 0.3296(2) 0.13557(19) 0.0432(4) Uani d . 1 1 . .
    H H9 0.8426 0.4309 0.1075 0.052 Uiso calc R 1 1 . .
    C C10 0.9934(3) 0.2405(2) 0.0351(2) 0.0505(5) Uani d . 1 1 . .
    H H10 1.0120 0.2716 -0.0718 0.061 Uiso calc R 1 1 . .
    C C11 1.0535(2) 0.0996(2) 0.1224(2) 0.0437(5) Uani d . 1 1 . .
    H H11 1.1209 0.0174 0.0854 0.052 Uiso calc R 1 1 . .
loop_
    _atom_site_aniso_label
    _atom_site_aniso_U_11
    _atom_site_aniso_U_22
    _atom_site_aniso_U_33
    _atom_site_aniso_U_12
    _atom_site_aniso_U_13
    _atom_site_aniso_U_23
    N1 0.0400(8) 0.0321(8) 0.0289(8) 0.0031(7) -0.0085(7) -0.0080(6)
    N2 0.0376(8) 0.0328(8) 0.0310(8) 0.0017(6) -0.0068(6) -0.0091(6)
    O1 0.0407(7) 0.0546(8) 0.0490(8) -0.0112(6) -0.0072(6) -0.0200(6)
    O2 0.0475(7) 0.0390(7) 0.0528(8) -0.0051(6) -0.0082(6) -0.0147(6)
    O3 0.0416(7) 0.0323(6) 0.0401(7) 0.0072(5) -0.0095(5) -0.0115(5)
    O4 0.0509(8) 0.0387(7) 0.0324(6) 0.0094(6) -0.0086(6) -0.0049(5)
    C1 0.0548(12) 0.0358(10) 0.0393(10) -0.0065(8) -0.0051(9) -0.0034(8)
    C2 0.0458(11) 0.0414(10) 0.0467(11) -0.0092(8) -0.0022(9) -0.0096(8)
    C3 0.0525(12) 0.0437(11) 0.0602(12) -0.0163(9) -0.0190(10) -0.0121(9)
    C4 0.0646(13) 0.0408(11) 0.0425(10) 0.0004(9) -0.0267(9) -0.0086(8)
    C5 0.0481(11) 0.0492(11) 0.0541(12) -0.0011(9) -0.0225(9) -0.0157(9)
    C6 0.0632(13) 0.0426(11) 0.0542(12) -0.0095(9) -0.0155(10) -0.0196(9)
    C7 0.0281(9) 0.0310(9) 0.0370(9) -0.0019(7) -0.0086(7) -0.0092(7)
    C8 0.0283(8) 0.0309(8) 0.0337(9) -0.0002(7) -0.0077(7) -0.0082(7)
    C9 0.0443(10) 0.0405(10) 0.0363(10) 0.0057(8) -0.0095(8) -0.0040(8)
    C10 0.0497(11) 0.0651(13) 0.0304(9) 0.0053(10) -0.0089(8) -0.0115(9)
    C11 0.0425(10) 0.0499(11) 0.0404(10) 0.0052(8) -0.0076(8) -0.0225(9)
_geom_special_details
;
All e.s.d.'s (except the e.s.d. in the dihedral angle between two l.s. planes)
are estimated using the full covariance matrix. The cell e.s.d.'s are taken
into account individually in the estimation of e.s.d.'s in distances, angles
and torsion angles; correlations between e.s.d.'s in cell parameters are only
used when they are defined by crystal symmetry. An approximate (isotropic)
treatment of cell e.s.d.'s is used for estimating e.s.d.'s involving l.s.
planes.
;
loop_
    _geom_bond_atom_site_label_1
    _geom_bond_atom_site_label_2
    _geom_bond_site_symmetry_2
    _geom_bond_distance
    _geom_bond_publ_flag
    N1 C1 . 1.483(2) ?
    N1 C4 . 1.484(2) ?
    N1 H1A . 0.94(2) ?
    N1 H1B . 0.91(2) ?
    N2 C11 . 1.354(2) ?
    N2 C8 . 1.369(2) ?
    N2 H2 . 0.877(19) ?
    O1 C2 . 1.402(2) ?
    O1 C3 . 1.424(2) ?
    O2 C5 . 1.408(2) ?
    O2 C6 . 1.417(2) ?
    O3 C7 . 1.2701(18) ?
    O4 C7 . 1.2519(18) ?
    C1 C2 . 1.496(2) ?
    C1 H1C . 0.9700 ?
    C1 H1D . 0.9700 ?
    C2 H2A . 0.9700 ?
    C2 H2B . 0.9700 ?
    C3 C6 2_666 1.492(3) ?
    C3 H3A . 0.9700 ?
    C3 H3B . 0.9700 ?
    C4 C5 . 1.495(3) ?
    C4 H4A . 0.9700 ?
    C4 H4B . 0.9700 ?
    C5 H5A . 0.9700 ?
    C5 H5B . 0.9700 ?
    C6 C3 2_666 1.492(3) ?
    C6 H6A . 0.9700 ?
    C6 H6B . 0.9700 ?
    C7 C8 . 1.474(2) ?
    C8 C9 . 1.369(2) ?
    C9 C10 . 1.397(2) ?
    C9 H9 . 0.9300 ?
    C10 C11 . 1.361(3) ?
    C10 H10 . 0.9300 ?
    C11 H11 . 0.9300 ?
loop_
    _geom_angle_atom_site_label_1
    _geom_angle_atom_site_label_2
    _geom_angle_atom_site_label_3
    _geom_angle_site_symmetry_1
    _geom_angle_site_symmetry_3
    _geom_angle
    _geom_angle_publ_flag
    C1 N1 C4 . . 111.26(13) ?
    C1 N1 H1A . . 112.0(11) ?
    C4 N1 H1A . . 106.5(11) ?
    C1 N1 H1B . . 109.1(12) ?
    C4 N1 H1B . . 111.2(12) ?
    H1A N1 H1B . . 106.7(16) ?
    C11 N2 C8 . . 109.53(15) ?
    C11 N2 H2 . . 122.7(12) ?
    C8 N2 H2 . . 127.7(12) ?
    C2 O1 C3 . . 113.17(14) ?
    C5 O2 C6 . . 115.71(15) ?
    N1 C1 C2 . . 113.14(14) ?
    N1 C1 H1C . . 109.0 ?
    C2 C1 H1C . . 109.0 ?
    N1 C1 H1D . . 109.0 ?
    C2 C1 H1D . . 109.0 ?
    H1C C1 H1D . . 107.8 ?
    O1 C2 C1 . . 108.26(15) ?
    O1 C2 H2A . . 110.0 ?
    C1 C2 H2A . . 110.0 ?
    O1 C2 H2B . . 110.0 ?
    C1 C2 H2B . . 110.0 ?
    H2A C2 H2B . . 108.4 ?
    O1 C3 C6 . 2_666 108.78(15) ?
    O1 C3 H3A . . 109.9 ?
    C6 C3 H3A 2_666 . 109.9 ?
    O1 C3 H3B . . 109.9 ?
    C6 C3 H3B 2_666 . 109.9 ?
    H3A C3 H3B . . 108.3 ?
    N1 C4 C5 . . 110.60(14) ?
    N1 C4 H4A . . 109.5 ?
    C5 C4 H4A . . 109.5 ?
    N1 C4 H4B . . 109.5 ?
    C5 C4 H4B . . 109.5 ?
    H4A C4 H4B . . 108.1 ?
    O2 C5 C4 . . 106.59(16) ?
    O2 C5 H5A . . 110.4 ?
    C4 C5 H5A . . 110.4 ?
    O2 C5 H5B . . 110.4 ?
    C4 C5 H5B . . 110.4 ?
    H5A C5 H5B . . 108.6 ?
    O2 C6 C3 . 2_666 114.91(15) ?
    O2 C6 H6A . . 108.5 ?
    C3 C6 H6A 2_666 . 108.5 ?
    O2 C6 H6B . . 108.5 ?
    C3 C6 H6B 2_666 . 108.5 ?
    H6A C6 H6B . . 107.5 ?
    O4 C7 O3 . . 123.76(15) ?
    O4 C7 C8 . . 118.96(13) ?
    O3 C7 C8 . . 117.28(14) ?
    N2 C8 C9 . . 107.10(14) ?
    N2 C8 C7 . . 122.19(14) ?
    C9 C8 C7 . . 130.70(15) ?
    C8 C9 C10 . . 107.78(16) ?
    C8 C9 H9 . . 126.1 ?
    C10 C9 H9 . . 126.1 ?
    C11 C10 C9 . . 107.46(15) ?
    C11 C10 H10 . . 126.3 ?
    C9 C10 H10 . . 126.3 ?
    N2 C11 C10 . . 108.13(15) ?
    N2 C11 H11 . . 125.9 ?
    C10 C11 H11 . . 125.9 ?
loop_
    _geom_torsion_atom_site_label_1
    _geom_torsion_atom_site_label_2
    _geom_torsion_atom_site_label_3
    _geom_torsion_atom_site_label_4
    _geom_torsion_site_symmetry_1
    _geom_torsion_site_symmetry_2
    _geom_torsion_site_symmetry_3
    _geom_torsion_site_symmetry_4
    _geom_torsion
    _geom_torsion_publ_flag
    C4 N1 C1 C2 . . . . 178.78(15) ?
    C3 O1 C2 C1 . . . . 173.64(14) ?
    N1 C1 C2 O1 . . . . 64.80(19) ?
    C2 O1 C3 C6 . . . 2_666 160.84(15) ?
    C1 N1 C4 C5 . . . . -174.38(16) ?
    C6 O2 C5 C4 . . . . -176.05(14) ?
    N1 C4 C5 O2 . . . . 63.76(19) ?
    C5 O2 C6 C3 . . . 2_666 54.4(2) ?
    C11 N2 C8 C9 . . . . 0.12(19) ?
    C11 N2 C8 C7 . . . . 179.58(15) ?
    O4 C7 C8 N2 . . . . 3.8(2) ?
    O3 C7 C8 N2 . . . . -175.99(14) ?
    O4 C7 C8 C9 . . . . -176.92(17) ?
    O3 C7 C8 C9 . . . . 3.3(3) ?
    N2 C8 C9 C10 . . . . -0.1(2) ?
    C7 C8 C9 C10 . . . . -179.46(16) ?
    C8 C9 C10 C11 . . . . 0.0(2) ?
    C8 N2 C11 C10 . . . . -0.1(2) ?
    C9 C10 C11 N2 . . . . 0.1(2) ?
loop_
    _geom_hbond_atom_site_label_D
    _geom_hbond_atom_site_label_H
    _geom_hbond_atom_site_label_A
    _geom_hbond_site_symmetry_A
    _geom_hbond_distance_DH
    _geom_hbond_distance_HA
    _geom_hbond_distance_DA
    _geom_hbond_angle_DHA
    _geom_hbond_publ_flag
    N2 H2 O4 2_756 0.877(19) 1.94(2) 2.7741(19) 158.0(17) yes
    N1 H1B O3 2_666 0.91(2) 2.01(2) 2.8167(19) 147.4(16) yes
    N1 H1A O4 . 0.94(2) 2.489(19) 3.137(2) 125.9(14) yes
    N1 H1A O3 . 0.94(2) 1.81(2) 2.7452(19) 171.1(17) yes
_iucr_refine_instructions_details
;
TITL I in P-1
CELL 0.71073   7.8963   9.1637   9.2438  73.028  76.547  77.824
ZERR    1.00   0.0019   0.0023   0.0023   0.004   0.004   0.004
LATT 1
SFAC C  H  N  O
UNIT 22 36 4 8
L.S. 4
ACTA
BOND $H
FMAP 2
PLAN 10
HTAB
CONF
EQIV $1 -x+1, -y+1, -z+1
EQIV $2 -x+2, -y, -z+1
HTAB N1 O3
HTAB N1 O4
HTAB N1 O3_$1
HTAB N2 O4_$2
WGHT  0.058700  0.035300
FVAR  1.370310
TEMP 21
N1     3   0.521179  0.364417  0.716626 11.000000  0.040020  0.032070 =
           0.028930 -0.008020 -0.008470  0.003080
H1A    2   0.591623  0.368822  0.618176 11.000000  0.050890
H1B    2   0.434151  0.446999  0.705633 11.000000  0.048590
N2     3   0.998205  0.100174  0.272274 11.000000  0.037610  0.032810 =
           0.031010 -0.009050 -0.006770  0.001730
H2     2   1.027331  0.021548  0.347644 11.000000  0.048110
O1     4   0.418882  0.193734  0.539431 11.000000  0.040660  0.054570 =
           0.049030 -0.020040 -0.007230 -0.011200
O2     4   0.554086  0.641200  0.775340 11.000000  0.047530  0.038980 =
           0.052790 -0.014660 -0.008230 -0.005100
O3     4   0.728712  0.407411  0.429178 11.000000  0.041580  0.032300 =
           0.040050 -0.011550 -0.009550  0.007170
O4     4   0.852272  0.177415  0.552985 11.000000  0.050870  0.038690 =
           0.032370 -0.004950 -0.008640  0.009380
C1     1   0.441014  0.220950  0.778961 11.000000  0.054780  0.035780 =
           0.039310 -0.003370 -0.005130 -0.006490
AFIX 23
H1C    2   0.376081  0.218722  0.882297 11.000000 -1.200000
H1D    2   0.534211  0.132649  0.785682 11.000000 -1.200000
AFIX 0
C2     1   0.319423  0.206746  0.683187 11.000000  0.045820  0.041420 =
           0.046730 -0.009570 -0.002240 -0.009160
AFIX 23
H2A    2   0.262392  0.116263  0.733205 11.000000 -1.200000
H2B    2   0.229025  0.297026  0.670501 11.000000 -1.200000
AFIX 0
C3     1   0.319897  0.162846  0.444058 11.000000  0.052530  0.043710 =
           0.060220 -0.012120 -0.019020 -0.016260
AFIX 23
H3A    2   0.203075  0.223303  0.453843 11.000000 -1.200000
H3B    2   0.307514  0.054393  0.475426 11.000000 -1.200000
AFIX 0
C4     1   0.637572  0.375204  0.816929 11.000000  0.064620  0.040840 =
           0.042480 -0.008640 -0.026740  0.000390
AFIX 23
H4A    2   0.736918  0.292306  0.817167 11.000000 -1.200000
H4B    2   0.572855  0.363627  0.921564 11.000000 -1.200000
AFIX 0
C5     1   0.703061  0.527203  0.761273 11.000000  0.048060  0.049180 =
           0.054140 -0.015750 -0.022450 -0.001080
AFIX 23
H5A    2   0.785078  0.531307  0.822981 11.000000 -1.200000
H5B    2   0.762721  0.542716  0.654849 11.000000 -1.200000
AFIX 0
C6     1   0.586171  0.796100  0.718798 11.000000  0.063170  0.042620 =
           0.054190 -0.019630 -0.015540 -0.009500
AFIX 23
H6A    2   0.655194  0.815258  0.783637 11.000000 -1.200000
H6B    2   0.474165  0.864089  0.727797 11.000000 -1.200000
AFIX 0
C7     1   0.823560  0.276491  0.431854 11.000000  0.028060  0.030980 =
           0.036990 -0.009220 -0.008640 -0.001890
C8     1   0.902600  0.241019  0.282707 11.000000  0.028330  0.030850 =
           0.033670 -0.008160 -0.007690 -0.000150
C9     1   0.898509  0.329554  0.135570 11.000000  0.044340  0.040480 =
           0.036310 -0.004000 -0.009520  0.005710
AFIX 43
H9     2   0.842555  0.430923  0.107507 11.000000 -1.200000
AFIX 0
C10    1   0.993373  0.240452  0.035140 11.000000  0.049730  0.065140 =
           0.030360 -0.011460 -0.008940  0.005330
AFIX 43
H10    2   1.012025  0.271608 -0.071754 11.000000 -1.200000
AFIX 0
C11    1   1.053535  0.099637  0.122388 11.000000  0.042500  0.049860 =
           0.040350 -0.022460 -0.007630  0.005160
AFIX 43
H11    2   1.120939  0.017367  0.085424 11.000000 -1.200000
AFIX 0
Q1     1   0.617000  0.131000  0.726800 11.000000  0.050000      0.14
Q2     1   0.886500  0.546700  0.694800 11.000000  0.050000      0.14
Q3     1   0.603200  0.426100  0.392000 11.000000  0.050000      0.14
Q4     1   0.211100  0.040500  0.540600 11.000000  0.050000      0.14
Q5     1   0.893800  0.475600  0.125400 11.000000  0.050000      0.14
Q6     1   0.662800  0.047300  0.701900 11.000000  0.050000      0.14
Q7     1   0.559900  0.386300  0.487600 11.000000  0.050000      0.13
Q8     1   0.324400  0.841500  0.822600 11.000000  0.050000      0.13
Q9     1   0.659400  0.442200  0.501500 11.000000  0.050000      0.13
Q10    1   1.093300 -0.042900  0.138800 11.000000  0.050000      0.12
HKLF 4
END
;
