# Supplementary material for: 1,4,10,13-Tetra­oxa-7,16-diazo­nia­cyclo­octa­decane bis­(1H-pyrrole-2-carboxyl­ate)
Source: Acta Crystallogr Sect E Struct Rep Online. 2013 Jun 15;69(Pt 7):o1108. doi: 10.1107/S1600536813016176 (PMC3770382; doi:10.1107/S1600536813016176)
Supplement: Supplementary file 2 [file e-69-o1108-Isup2.hkl]

# 
# h,k,l, Fc-squared, Fo-squared, sigma(Fo-squared) and status flag 
# 
data_I
_shelx_title ' 050517A in P-1' 
_shelx_refln_list_code          4 
_shelx_F_calc_maximum       82.24 
_exptl_crystal_F_000       260.00 
_reflns_d_resolution_high  0.8015 
 
loop_ 
 _symmetry_equiv_pos_as_xyz 
 'x, y, z' 
 '-x, -y, -z' 
 
_cell_length_a     7.8963 
_cell_length_b     9.1637 
_cell_length_c     9.2438 
_cell_angle_alpha  73.028 
_cell_angle_beta   76.547 
_cell_angle_gamma  77.824 
 
_shelx_F_squared_multiplier     1.000 
 
loop_ 
 _refln_index_h 
 _refln_index_k 
 _refln_index_l 
 _refln_F_squared_calc 
 _refln_F_squared_meas 
 _refln_F_squared_sigma 
 _refln_observed_status 
   1   0   0      388.40      334.64      5.24 o 
   2   0   0      672.06      653.64     10.07 o 
   3   0   0       59.51       53.59      1.31 o 
   4   0   0        7.43        5.24      0.66 o 
   5   0   0        2.27        0.76      0.66 o 
   6   0   0        0.90        0.89      0.79 o 
   7   0   0      124.10      119.26      3.11 o 
   8   0   0        8.62        6.48      2.00 o 
  -8   1   0        1.21        4.60      2.06 o 
  -7   1   0       20.18       20.31      3.34 o 
  -6   1   0       23.15       23.83      1.29 o 
  -5   1   0      420.61      411.30      8.06 o 
  -4   1   0      110.53      122.39      3.31 o 
  -3   1   0      371.60      366.44      6.49 o 
  -2   1   0     1474.80     1330.62     19.52 o 
  -1   1   0      960.02      798.67      8.50 o 
   0   1   0      107.07      110.14      2.00 o 
   1   1   0     1228.30     1140.79     16.58 o 
   2   1   0     6763.43     5216.40    105.81 o 
   3   1   0        0.36        0.30      0.48 o 
   4   1   0        0.03       -0.12      0.78 o 
   5   1   0        7.07        4.47      0.83 o 
   6   1   0       12.65       11.38      1.20 o 
   7   1   0        9.53        9.32      1.46 o 
   8   1   0        5.62        3.16      1.90 o 
   9   1   0       22.86       20.83      3.07 o 
  -8   2   0        2.99        0.91      2.24 o 
  -7   2   0       10.51       13.18      1.55 o 
  -6   2   0        1.31        1.26      0.82 o 
  -5   2   0        0.05       -0.14      1.09 o 
  -4   2   0      638.82      639.90      7.82 o 
  -3   2   0      258.04      247.76      3.50 o 
  -2   2   0     1405.70     1419.18     15.01 o 
  -1   2   0     1801.44     1566.82     19.80 o 
   0   2   0     3917.53     3306.59     47.58 o 
   1   2   0      846.58      810.69     12.19 o 
   2   2   0       16.73       12.51      0.63 o 
   3   2   0       33.22       39.97      0.84 o 
   4   2   0        7.75        8.52      0.91 o 
   5   2   0       90.46       92.73      2.23 o 
   6   2   0        0.48        1.37      0.84 o 
   7   2   0        8.15        8.76      1.36 o 
   8   2   0        8.78        7.57      2.02 o 
   9   2   0        2.79        2.71      2.32 o 
  -8   3   0        1.71        1.84      2.44 o 
  -7   3   0       16.18       14.36      2.15 o 
  -6   3   0        1.30        1.14      0.88 o 
  -5   3   0       32.92       34.23      1.46 o 
  -4   3   0       86.10       82.82      2.01 o 
  -3   3   0       59.22       57.97      1.51 o 
  -2   3   0     1586.16     1554.31     16.53 o 
  -1   3   0       54.38       57.72      1.25 o 
   0   3   0      431.93      474.30      5.54 o 
   1   3   0       53.17       55.49      1.18 o 
   2   3   0      501.96      521.18      6.05 o 
   3   3   0      288.11      292.71      3.21 o 
   4   3   0        0.14        0.49      0.52 o 
   5   3   0        0.01        0.25      0.65 o 
   6   3   0       14.60       15.68      1.34 o 
   7   3   0       72.22       82.93      3.70 o 
   8   3   0       17.38       17.46      2.49 o 
   9   3   0        0.24       -0.77      2.09 o 
  -8   4   0        0.61       -0.06      2.20 o 
  -7   4   0        0.02       -0.69      1.77 o 
  -6   4   0        0.08       -1.37      1.37 o 
  -5   4   0        7.48        8.33      1.66 o 
  -4   4   0       14.46       16.52      1.08 o 
  -3   4   0       65.43       68.03      1.73 o 
  -2   4   0       96.09       80.41      4.00 o 
  -1   4   0       13.48       21.06      0.89 o 
   0   4   0      201.30      199.25      3.09 o 
   1   4   0      595.64      640.66     15.80 o 
   2   4   0     1098.27     1150.25     12.55 o 
   3   4   0       81.05       83.34      1.73 o 
   4   4   0      111.96      124.71      3.70 o 
   5   4   0        8.36        6.34      0.95 o 
   6   4   0        7.50        8.94      2.42 o 
   7   4   0        9.53       10.72      1.93 o 
   8   4   0        7.58        7.20      2.23 o 
   9   4   0       17.05       16.68      3.22 o 
  -7   5   0        9.70       10.34      2.28 o 
  -6   5   0       21.40       24.19      2.78 o 
  -5   5   0       16.53       12.81      2.05 o 
  -4   5   0       25.78       26.39      2.23 o 
  -3   5   0        2.14        2.65      1.40 o 
  -2   5   0       15.56       20.81      1.02 o 
  -1   5   0      510.68      560.45      7.02 o 
   0   5   0      498.80      514.12      6.50 o 
   1   5   0      844.46      920.28     10.55 o 
   2   5   0        3.08        1.28      0.64 o 
   3   5   0        8.61        8.22      0.78 o 
   4   5   0       50.39       51.66      2.44 o 
   5   5   0        0.02        0.50      1.08 o 
   6   5   0       19.45       15.98      2.05 o 
   7   5   0       21.03       22.60      2.52 o 
   8   5   0        2.31        0.93      2.04 o 
   9   5   0        0.68       -2.20      2.20 o 
  -7   6   0        0.59       -1.84      1.84 o 
  -6   6   0        0.33        1.51      1.75 o 
  -5   6   0        5.70        4.58      1.94 o 
  -4   6   0      265.62      234.26      6.64 o 
  -3   6   0        4.89        2.84      1.41 o 
  -2   6   0       49.72       46.94      1.58 o 
  -1   6   0      114.61      124.62      2.61 o 
   0   6   0        0.06       -0.58      0.58 o 
   1   6   0      195.63      213.46      3.59 o 
   2   6   0       33.71       38.47      1.44 o 
   3   6   0      212.44      225.49      3.74 o 
   4   6   0        7.97        6.44      1.38 o 
   5   6   0       36.07       30.87      2.27 o 
   6   6   0        3.03        1.70      1.51 o 
   7   6   0        2.27        2.57      1.83 o 
   8   6   0       13.44       14.03      2.76 o 
  -6   7   0        0.00       -1.22      2.10 o 
  -5   7   0        4.72        4.37      2.09 o 
  -4   7   0        7.07        4.38      1.97 o 
  -3   7   0       13.75       11.29      2.07 o 
  -2   7   0      482.59      474.42     10.42 o 
  -1   7   0      305.08      316.18      5.03 o 
   0   7   0      207.81      195.26      7.12 o 
   1   7   0        8.94        6.58      0.94 o 
   2   7   0        7.81        7.19      1.38 o 
   3   7   0        2.05       -0.08      1.06 o 
   4   7   0        1.78        0.23      1.21 o 
   5   7   0        2.25        3.03      1.52 o 
   6   7   0       22.57       26.13      2.69 o 
   7   7   0        3.46        4.59      1.96 o 
   8   7   0        0.33       -1.40      2.22 o 
  -5   8   0        6.19        5.85      2.38 o 
  -4   8   0       41.04       34.64      3.31 o 
  -3   8   0        3.34        1.73      1.81 o 
  -2   8   0       73.17       64.68      3.67 o 
  -1   8   0       76.67       79.68      4.07 o 
   0   8   0        6.80        6.53      1.17 o 
   1   8   0       72.04       78.32      2.40 o 
   2   8   0        2.69        3.26      1.02 o 
   3   8   0        0.09        1.10      1.26 o 
   4   8   0        0.51        2.95      1.50 o 
   5   8   0        5.48        6.39      1.84 o 
   6   8   0        0.00        2.35      1.88 o 
   7   8   0        0.00       -1.98      2.19 o 
  -4   9   0        1.73       -0.14      2.29 o 
  -3   9   0        5.24        3.00      2.39 o 
  -2   9   0       65.59       63.11      4.14 o 
  -1   9   0        7.61        9.71      2.38 o 
   0   9   0        2.03       -0.75      1.71 o 
   1   9   0        1.89        3.33      1.20 o 
   2   9   0       31.08       26.63      2.34 o 
   3   9   0       54.18       67.24      3.33 o 
   4   9   0        0.47        0.53      1.73 o 
   5   9   0        0.01        0.08      1.95 o 
   6   9   0        1.79        2.76      2.05 o 
  -2  10   0        1.78        1.85      2.30 o 
  -1  10   0        2.08       -0.04      2.01 o 
   0  10   0        5.80        0.59      2.08 o 
   1  10   0        0.01       -2.05      2.05 o 
   3  10   0        5.26        3.46      2.09 o 
   4  10   0       24.91       33.67      3.02 o 
   5  10   0       20.62       25.13      3.33 o 
  -4 -10   1        6.24        8.04      2.50 o 
  -1 -10   1        4.08        4.32      2.38 o 
   0 -10   1        1.86       -0.28      1.99 o 
   1 -10   1        3.02       -0.41      2.20 o 
  -5  -9   1        6.50        6.66      2.38 o 
  -4  -9   1        3.13        3.58      1.97 o 
  -3  -9   1       39.35       44.69      3.07 o 
  -1  -9   1        2.40        4.10      1.90 o 
   0  -9   1       37.80       35.03      3.16 o 
   1  -9   1       12.57        9.92      2.44 o 
   2  -9   1       27.09       30.97      3.08 o 
   3  -9   1        4.53       -1.26      2.15 o 
  -7  -8   1       11.96       17.32      2.92 o 
  -6  -8   1        1.52        0.16      1.79 o 
  -5  -8   1        3.84        4.26      1.91 o 
  -4  -8   1        0.48        1.77      1.44 o 
  -3  -8   1        3.21        4.12      1.53 o 
  -2  -8   1       97.98       97.18      2.73 o 
  -1  -8   1       84.12       89.17      4.14 o 
   0  -8   1        6.07        3.92      1.66 o 
   1  -8   1        9.66        8.54      2.21 o 
   2  -8   1        9.35       11.15      2.22 o 
   3  -8   1       12.90       13.09      2.73 o 
   4  -8   1        2.62        1.92      2.27 o 
   5  -8   1        1.10        2.67      2.50 o 
  -7  -7   1        2.25        1.66      2.16 o 
  -6  -7   1        9.04       13.00      2.18 o 
  -5  -7   1        0.19        0.27      1.57 o 
  -4  -7   1       17.77       22.83      2.35 o 
  -3  -7   1        2.66        1.07      1.18 o 
  -2  -7   1        0.08       -0.47      0.73 o 
  -1  -7   1       61.43       64.75      2.07 o 
   0  -7   1       45.93       44.27      1.69 o 
   1  -7   1      150.10      157.67      5.21 o 
   2  -7   1        0.00       -0.28      1.46 o 
   3  -7   1        0.08        0.67      1.61 o 
   4  -7   1       79.29       75.84      4.16 o 
   5  -7   1       14.49       10.76      2.40 o 
   6  -7   1        0.92        2.16      2.05 o 
  -8  -6   1        4.54        4.26      2.35 o 
  -7  -6   1        2.26       -0.13      1.82 o 
  -6  -6   1       86.08       84.83      3.92 o 
  -5  -6   1        0.89       -0.31      1.17 o 
  -4  -6   1       11.42       13.76      1.83 o 
  -3  -6   1        1.34        1.15      1.06 o 
  -2  -6   1      107.15      110.71      2.51 o 
  -1  -6   1      110.72      116.37      2.51 o 
   0  -6   1      198.46      203.84      5.20 o 
   1  -6   1       71.91       77.34      2.01 o 
   2  -6   1        0.62       -1.28      1.28 o 
   3  -6   1       48.88       48.96      2.98 o 
   4  -6   1       10.08       12.81      2.16 o 
   5  -6   1        3.93        3.56      1.71 o 
   6  -6   1       54.48       48.59      3.54 o 
   7  -6   1        5.88        9.49      2.61 o 
  -8  -5   1        9.14       12.54      2.66 o 
  -7  -5   1       30.99       31.24      2.73 o 
  -6  -5   1       64.89       61.04      3.33 o 
  -5  -5   1        1.01        1.24      1.29 o 
  -4  -5   1       63.00       65.66      2.83 o 
  -3  -5   1        5.93        4.75      0.76 o 
  -2  -5   1        9.24        9.97      0.89 o 
  -1  -5   1        0.05       -0.46      0.46 o 
   0  -5   1      109.28      117.58      2.53 o 
   1  -5   1      149.60      161.73      3.45 o 
   2  -5   1       21.60       21.79      1.20 o 
   3  -5   1       35.86       37.47      2.40 o 
   4  -5   1       93.96       96.91      3.88 o 
   5  -5   1       23.46       23.28      2.46 o 
   6  -5   1       23.89       27.12      2.89 o 
   7  -5   1       14.97       11.64      2.59 o 
  -9  -4   1       21.58       21.83      3.60 o 
  -8  -4   1       16.11       16.89      2.93 o 
  -7  -4   1        7.08        6.34      1.81 o 
  -6  -4   1        8.85        6.65      1.56 o 
  -5  -4   1       16.75       15.39      1.77 o 
  -4  -4   1      181.85      190.85      3.25 o 
  -3  -4   1      326.89      328.77      7.42 o 
  -2  -4   1      729.70      760.08      8.88 o 
  -1  -4   1        0.22        0.51      0.44 o 
   0  -4   1      131.70      128.13      2.23 o 
   1  -4   1      138.73      153.07      2.51 o 
   2  -4   1       59.08       57.85      1.42 o 
   3  -4   1      582.45      619.35     12.08 o 
   4  -4   1       10.22        9.64      1.50 o 
   5  -4   1       27.51       24.47      2.20 o 
   6  -4   1       35.10       34.42      2.52 o 
   7  -4   1      117.83      127.62      4.93 o 
   8  -4   1        3.69        2.08      2.30 o 
  -9  -3   1       14.43       14.03      3.15 o 
  -8  -3   1       45.72       51.34      3.71 o 
  -7  -3   1      160.12      154.19      5.40 o 
  -6  -3   1        0.51        0.06      1.21 o 
  -5  -3   1        4.92        3.92      0.82 o 
  -4  -3   1      173.04      177.29      2.42 o 
  -3  -3   1      430.40      452.63      8.23 o 
  -2  -3   1       56.43       54.14      1.35 o 
  -1  -3   1      110.99      125.03      2.77 o 
   0  -3   1     1514.69     1577.21     16.58 o 
   1  -3   1       73.41       83.05      1.51 o 
   2  -3   1       60.91       58.34      1.26 o 
   3  -3   1        1.35        0.83      0.67 o 
   4  -3   1      170.82      183.88      3.33 o 
   5  -3   1       20.70       23.50      2.01 o 
   6  -3   1        0.08       -0.75      1.23 o 
   7  -3   1       16.22       14.25      2.17 o 
   8  -3   1        8.02       11.25      2.56 o 
  -9  -2   1       37.60       34.23      3.88 o 
  -8  -2   1        0.91       -1.12      1.68 o 
  -7  -2   1        2.26        1.50      1.67 o 
  -6  -2   1        0.87        0.20      1.17 o 
  -5  -2   1      148.25      147.20      2.87 o 
  -4  -2   1        0.13       -0.35      0.37 o 
  -3  -2   1       45.65       44.21      1.14 o 
  -2  -2   1       85.41       87.66      1.62 o 
  -1  -2   1      643.98      680.67     13.53 o 
   0  -2   1      469.89      398.18      6.19 o 
   1  -2   1      833.63      809.01     11.77 o 
   2  -2   1      778.90      760.10      8.36 o 
   3  -2   1       24.59       18.90      0.79 o 
   4  -2   1      204.71      201.49      3.17 o 
   5  -2   1        0.00        0.27      0.87 o 
   6  -2   1      183.27      176.45      4.90 o 
   7  -2   1       29.23       28.80      1.85 o 
   8  -2   1        0.03       -0.32      2.12 o 
   9  -2   1        3.36        6.36      2.91 o 
  -9  -1   1        9.11       13.47      2.91 o 
  -8  -1   1        0.40       -1.42      1.81 o 
  -7  -1   1       16.47       12.67      2.12 o 
  -6  -1   1        7.46        7.63      1.01 o 
  -5  -1   1        0.49        0.40      0.79 o 
  -4  -1   1      336.86      338.54      4.68 o 
  -3  -1   1      107.15      105.55      2.03 o 
  -2  -1   1        0.12        0.06      0.26 o 
  -1  -1   1      775.96      728.05      7.86 o 
   0  -1   1       71.62       79.56      1.51 o 
   1  -1   1     2520.45     2233.01     60.66 o 
   2  -1   1      144.22      129.71      1.84 o 
   3  -1   1        3.82        2.94      0.77 o 
   4  -1   1        0.00       -0.39      0.58 o 
   5  -1   1        2.67        1.60      0.62 o 
   6  -1   1      173.43      177.38      2.82 o 
   7  -1   1       39.05       42.28      3.04 o 
   8  -1   1        0.34        2.63      2.06 o 
   9  -1   1        1.69        0.10      2.32 o 
  -9   0   1       22.17       20.20      3.26 o 
  -8   0   1       12.07       10.83      2.32 o 
  -7   0   1        0.47        0.93      1.41 o 
  -6   0   1        0.14       -0.71      0.98 o 
  -5   0   1       19.63       18.07      1.17 o 
  -4   0   1        7.49        5.90      0.71 o 
  -3   0   1      298.31      304.79      4.08 o 
  -2   0   1       54.83       61.35      1.85 o 
  -1   0   1      915.66      832.12      8.93 o 
   0   0   1     1609.24     1404.55     20.71 o 
   1   0   1      382.50      361.58      5.63 o 
   2   0   1     3780.40     3181.19     57.44 o 
   3   0   1       21.10       26.22      0.69 o 
   4   0   1      140.90      149.75      2.08 o 
   5   0   1        5.64        6.48      0.86 o 
   6   0   1        2.77        4.15      0.70 o 
   7   0   1      139.67      132.01      3.24 o 
   8   0   1        1.76        2.56      1.90 o 
   9   0   1        0.29       -1.03      2.28 o 
  -8   1   1       11.57        9.85      2.27 o 
  -7   1   1       11.25        9.50      2.61 o 
  -6   1   1       22.59       24.40      1.54 o 
  -5   1   1       50.64       46.66      2.47 o 
  -4   1   1      114.58      112.29      3.38 o 
  -3   1   1       96.53       93.76      2.75 o 
  -2   1   1     1253.29     1141.34     17.20 o 
  -1   1   1     1263.06     1112.60     16.36 o 
   0   1   1      703.39      699.54     10.42 o 
   1   1   1      523.78      523.65      7.94 o 
   2   1   1     4848.05     3887.67     67.65 o 
   3   1   1       40.40       42.98      1.18 o 
   4   1   1      137.91      144.99      3.79 o 
   5   1   1        2.16        0.80      0.44 o 
   6   1   1        0.54        0.33      0.78 o 
   7   1   1        6.10        3.98      1.12 o 
   8   1   1        8.59        7.84      1.51 o 
  -7   2   1       18.48       20.15      1.43 o 
  -6   2   1       19.66       15.37      2.01 o 
  -5   2   1       70.48       69.47      2.94 o 
  -4   2   1       69.30       73.58      2.73 o 
  -3   2   1      102.10      100.04      2.79 o 
  -2   2   1        8.22       10.85      0.86 o 
  -1   2   1       34.95       39.50      1.33 o 
   0   2   1      144.67      167.12      3.12 o 
   1   2   1      674.39      650.88      9.95 o 
   2   2   1     4771.69     4142.10     81.92 o 
   3   2   1     2071.70     2107.95     22.27 o 
   4   2   1      897.94      922.11     10.67 o 
   5   2   1        4.14        4.32      1.25 o 
   6   2   1       42.04       43.89      1.72 o 
   7   2   1       29.23       27.31      2.41 o 
   8   2   1       25.32       28.78      2.06 o 
   9   2   1        0.08       -0.77      2.10 o 
  -8   3   1        0.32       -0.34      2.07 o 
  -7   3   1        0.65        0.39      1.13 o 
  -6   3   1       19.33       17.58      1.46 o 
  -5   3   1      101.93       92.61      2.39 o 
  -4   3   1      506.92      517.13      9.45 o 
  -3   3   1       32.87       34.94      1.73 o 
  -2   3   1      584.68      610.02     10.03 o 
  -1   3   1       44.72       38.01      1.44 o 
   0   3   1      159.99      160.88      2.44 o 
   1   3   1      160.79      146.68      4.12 o 
   2   3   1      725.18      755.61     11.89 o 
   3   3   1      581.55      554.31      6.82 o 
   4   3   1      499.21      489.95      6.42 o 
   5   3   1      422.77      418.65      5.91 o 
   6   3   1        0.90        0.77      0.82 o 
   7   3   1       15.63       20.48      1.63 o 
   8   3   1        4.99        3.41      1.39 o 
   9   3   1        1.08       -2.30      2.30 o 
  -8   4   1       47.85       42.91      3.55 o 
  -7   4   1        5.08        5.27      2.07 o 
  -6   4   1       24.21       23.69      2.53 o 
  -5   4   1       16.53       17.34      1.35 o 
  -4   4   1      156.60      162.61      4.71 o 
  -3   4   1       15.74       17.64      1.05 o 
  -2   4   1      379.93      400.84      5.34 o 
  -1   4   1      256.59      270.19      3.82 o 
   0   4   1       41.70       43.82      3.76 o 
   1   4   1        6.36        8.12      0.61 o 
   2   4   1       45.87       49.93      1.48 o 
   3   4   1      483.78      519.73      6.15 o 
   4   4   1       53.44       49.97      1.65 o 
   5   4   1       10.32       16.36      4.79 o 
   6   4   1       35.86       38.73      2.25 o 
   7   4   1        3.98        5.37      1.20 o 
   8   4   1        1.08       -0.23      1.51 o 
   9   4   1        5.60        5.14      2.43 o 
  -7   5   1        3.71        2.63      2.01 o 
  -6   5   1        9.58       11.74      2.27 o 
  -5   5   1       10.15        6.46      1.77 o 
  -4   5   1       12.40       10.89      1.13 o 
  -3   5   1       11.34       12.35      1.07 o 
  -2   5   1       24.30       25.33      1.20 o 
  -1   5   1        0.09        0.18      0.54 o 
   0   5   1      720.86      754.84      8.94 o 
   1   5   1       34.55       38.43      1.27 o 
   2   5   1       77.15       85.55      3.26 o 
   3   5   1       71.67       71.44      1.64 o 
   4   5   1       32.13       36.45      2.04 o 
   5   5   1      122.35      119.18      3.97 o 
   6   5   1        0.50       -0.79      0.79 o 
   7   5   1        0.01       -0.83      1.07 o 
   8   5   1        0.13       -1.58      1.58 o 
   9   5   1        8.62        7.72      2.57 o 
  -7   6   1        3.43        3.38      2.28 o 
  -6   6   1       21.35       19.77      2.68 o 
  -5   6   1        6.29        5.39      1.78 o 
  -4   6   1        7.26        5.38      1.71 o 
  -3   6   1        0.04        0.10      1.42 o 
  -2   6   1       27.92       27.81      1.33 o 
  -1   6   1       16.23       20.74      1.94 o 
   0   6   1       56.31       58.31      1.71 o 
   1   6   1       57.01       55.72      1.69 o 
   2   6   1       41.26       39.29      1.42 o 
   3   6   1       15.59       14.37      0.98 o 
   4   6   1       23.93       22.32      1.78 o 
   5   6   1       51.04       50.06      2.82 o 
   6   6   1      119.85      118.81      4.39 o 
   7   6   1        2.80        3.81      1.69 o 
   8   6   1        8.78        6.76      2.17 o 
  -6   7   1        0.08       -1.86      1.86 o 
  -5   7   1       20.04       18.85      2.77 o 
  -4   7   1        4.67        5.68      1.84 o 
  -3   7   1        1.01        0.76      1.33 o 
  -2   7   1      159.81      153.74      3.27 o 
  -1   7   1        1.25        0.64      0.77 o 
   0   7   1        5.42        5.19      0.85 o 
   1   7   1      217.33      243.95      4.18 o 
   2   7   1        0.24        0.60      0.73 o 
   3   7   1       15.74       18.88      1.89 o 
   4   7   1        5.25        4.44      1.29 o 
   5   7   1       87.03       88.15      3.72 o 
   6   7   1        8.85        6.66      1.80 o 
   7   7   1        4.09        3.06      1.85 o 
   8   7   1        6.92        1.19      1.95 o 
  -5   8   1        7.91        6.19      2.39 o 
  -4   8   1       12.51       12.25      2.57 o 
  -3   8   1        6.12        4.95      1.84 o 
  -2   8   1        6.69        3.90      1.65 o 
  -1   8   1      115.29      110.82      3.40 o 
   0   8   1       93.66      103.26      2.76 o 
   1   8   1        4.53        3.52      1.57 o 
   2   8   1       56.82       57.73      2.06 o 
   3   8   1       20.73       19.67      1.87 o 
   4   8   1        5.51        6.07      1.70 o 
   5   8   1        9.64        5.79      1.71 o 
   6   8   1        0.29        0.07      1.73 o 
   7   8   1        4.31        8.40      2.37 o 
  -4   9   1        0.70       -2.07      2.20 o 
  -3   9   1        2.48        1.86      2.13 o 
  -2   9   1        0.04       -0.77      1.72 o 
  -1   9   1        3.07        1.13      1.89 o 
   0   9   1       42.70       48.09      2.19 o 
   1   9   1       33.24       32.42      1.87 o 
   2   9   1        1.64        1.81      1.49 o 
   3   9   1        3.05        0.62      1.52 o 
   4   9   1       26.94       23.81      2.28 o 
   5   9   1        0.16        3.24      1.90 o 
   6   9   1        0.80        0.04      2.02 o 
   7   9   1        0.05       -2.24      2.24 o 
  -2  10   1        1.47        2.91      2.07 o 
  -1  10   1        8.41        4.14      2.31 o 
   0  10   1       12.56        8.38      2.58 o 
   1  10   1        1.57        5.04      2.33 o 
   2  10   1        0.04       -1.48      1.56 o 
   3  10   1        0.47       -0.58      1.70 o 
   4  10   1        4.88        5.94      1.95 o 
   5  10   1        1.59       -1.65      1.82 o 
   0  11   1        0.10       -1.69      2.16 o 
   3  11   1        0.03       -0.15      2.18 o 
  -1 -10   2        0.92        2.93      2.46 o 
   0 -10   2        1.49       -0.57      2.30 o 
  -5  -9   2        1.28        4.17      2.41 o 
  -4  -9   2       11.60       11.66      2.56 o 
  -2  -9   2        2.12        1.98      2.16 o 
  -1  -9   2       24.89       27.57      3.30 o 
   1  -9   2        0.60       -0.13      1.77 o 
   2  -9   2        1.88        1.58      2.05 o 
   3  -9   2        1.60        1.84      2.08 o 
  -6  -8   2        1.96        5.27      2.38 o 
  -5  -8   2        1.11        1.43      1.76 o 
  -4  -8   2        0.08       -1.34      1.61 o 
  -3  -8   2        2.57        1.95      1.57 o 
  -2  -8   2       69.30       66.60      2.41 o 
  -1  -8   2       15.76       18.22      2.48 o 
   0  -8   2      173.73      178.25      6.08 o 
   1  -8   2        0.76        2.67      1.78 o 
   2  -8   2       72.14       67.15      4.08 o 
   3  -8   2        0.40       -0.32      2.02 o 
   4  -8   2        0.00        0.38      2.09 o 
  -7  -7   2        1.48        1.41      2.21 o 
  -6  -7   2        0.16       -1.19      1.61 o 
  -5  -7   2       11.20        8.81      1.93 o 
  -4  -7   2       10.93       12.28      2.06 o 
  -3  -7   2        6.68        6.32      1.15 o 
  -2  -7   2       32.79       31.90      2.10 o 
  -1  -7   2       10.21        9.33      1.53 o 
   0  -7   2      427.46      410.55      9.41 o 
   1  -7   2       54.91       56.94      3.37 o 
   2  -7   2       43.50       45.48      3.10 o 
   3  -7   2       23.67       20.98      2.75 o 
   4  -7   2        0.27       -1.01      1.68 o 
   5  -7   2        4.50        3.47      2.13 o 
  -7  -6   2        5.32        4.71      2.02 o 
  -6  -6   2        6.18        8.82      1.96 o 
  -5  -6   2        8.48        7.40      1.83 o 
  -4  -6   2       79.77       78.80      3.42 o 
  -3  -6   2        0.30        0.61      0.83 o 
  -2  -6   2       35.01       40.92      1.62 o 
  -1  -6   2       20.47       22.99      1.27 o 
   0  -6   2       12.74       11.38      3.04 o 
   1  -6   2      164.05      163.41      5.17 o 
   2  -6   2      107.51      102.97      4.12 o 
   3  -6   2       19.95       17.58      2.30 o 
   4  -6   2        0.69        0.63      1.57 o 
   5  -6   2        0.74        1.03      1.95 o 
   6  -6   2        7.54        7.23      2.32 o 
  -8  -5   2        5.25        3.42      2.53 o 
  -7  -5   2       10.20       11.54      2.44 o 
  -6  -5   2        0.19        0.57      1.52 o 
  -5  -5   2        6.09        6.74      1.57 o 
  -4  -5   2      104.80      110.10      3.14 o 
  -3  -5   2       50.93       57.07      1.85 o 
  -2  -5   2      374.66      381.88      7.23 o 
  -1  -5   2      177.34      182.83      3.19 o 
   0  -5   2        9.83       10.83      1.32 o 
   1  -5   2        2.38        3.25      0.60 o 
   2  -5   2       76.33       83.17      3.42 o 
   3  -5   2      391.54      392.17      8.93 o 
   4  -5   2        0.42        2.69      1.69 o 
   5  -5   2        3.58        2.41      1.60 o 
   6  -5   2       21.48       25.82      3.10 o 
   7  -5   2       20.84       22.42      3.09 o 
  -8  -4   2        0.17       -0.41      2.20 o 
  -7  -4   2        1.10        0.76      1.71 o 
  -6  -4   2        3.07        2.56      1.51 o 
  -5  -4   2        1.05        0.26      1.12 o 
  -4  -4   2       27.42       32.42      1.50 o 
  -3  -4   2        2.70        2.39      0.70 o 
  -2  -4   2      521.70      551.45      6.97 o 
  -1  -4   2       97.12      100.21      2.08 o 
   0  -4   2       82.32       91.97      1.87 o 
   1  -4   2       29.93       29.41      0.99 o 
   2  -4   2      157.17      178.52      2.69 o 
   3  -4   2        2.14        1.42      1.11 o 
   4  -4   2      187.74      184.88      5.39 o 
   5  -4   2       54.44       56.15      3.12 o 
   6  -4   2        0.16       -0.10      1.33 o 
   7  -4   2        6.76        7.53      2.04 o 
   8  -4   2       33.87       38.48      2.64 o 
  -8  -3   2        2.63        2.33      2.08 o 
  -7  -3   2       31.73       28.07      2.69 o 
  -6  -3   2       11.54       15.56      2.08 o 
  -5  -3   2        0.60       -0.43      0.96 o 
  -4  -3   2        0.31        0.06      0.58 o 
  -3  -3   2       56.62       57.00      1.61 o 
  -2  -3   2        2.01        1.76      0.49 o 
  -1  -3   2      400.47      409.25      5.19 o 
   0  -3   2      159.03      153.88      2.39 o 
   1  -3   2        8.29        5.98      1.37 o 
   2  -3   2        3.05        4.74      0.51 o 
   3  -3   2       54.29       58.82      2.74 o 
   4  -3   2        0.00       -0.77      0.91 o 
   5  -3   2        0.17       -1.08      1.13 o 
   6  -3   2        0.62        2.68      1.38 o 
   7  -3   2        0.27       -1.13      1.64 o 
   8  -3   2       36.88       36.86      3.65 o 
  -8  -2   2        4.48        2.95      1.95 o 
  -7  -2   2       15.28       14.92      2.31 o 
  -6  -2   2       39.78       38.68      2.62 o 
  -5  -2   2      101.17       92.35      3.57 o 
  -4  -2   2        1.76        1.64      0.49 o 
  -3  -2   2       34.44       35.65      1.29 o 
  -2  -2   2        2.69        2.67      0.51 o 
  -1  -2   2      168.13      164.56      3.91 o 
   0  -2   2        5.19        6.66      0.49 o 
   1  -2   2       24.67       32.15      0.80 o 
   2  -2   2      430.18      448.28      8.19 o 
   3  -2   2       19.46       21.77      0.73 o 
   4  -2   2       52.54       55.81      1.36 o 
   5  -2   2        0.10       -0.25      0.97 o 
   6  -2   2       80.78       79.55      3.34 o 
   7  -2   2        4.54        5.92      1.27 o 
   8  -2   2        0.20        1.33      2.09 o 
   9  -2   2       34.33       39.29      3.96 o 
  -9  -1   2        0.99       -2.09      2.09 o 
  -8  -1   2        0.01       -1.03      1.93 o 
  -7  -1   2       18.17       15.74      2.40 o 
  -6  -1   2        0.35       -0.30      1.18 o 
  -5  -1   2       26.50       23.70      1.93 o 
  -4  -1   2      210.63      200.70      3.17 o 
  -3  -1   2       33.51       35.09      1.52 o 
  -2  -1   2      462.96      518.55      6.27 o 
  -1  -1   2      111.19      111.53      3.00 o 
   0  -1   2      574.23      580.79      9.43 o 
   1  -1   2      229.94      185.73      3.73 o 
   2  -1   2        2.28        1.72      0.54 o 
   3  -1   2      400.02      423.44      5.04 o 
   4  -1   2        0.57        0.10      0.43 o 
   5  -1   2      126.98      129.20      2.15 o 
   6  -1   2        0.30        0.31      0.89 o 
   7  -1   2       24.23       25.45      2.49 o 
   8  -1   2       28.79       31.45      3.36 o 
   9  -1   2        0.57        1.04      2.39 o 
  -8   0   2        4.75       -0.69      1.89 o 
  -7   0   2       11.51        7.99      1.88 o 
  -6   0   2       17.67       20.71      2.21 o 
  -5   0   2      135.18      137.35      3.22 o 
  -4   0   2        6.21        5.74      1.05 o 
  -3   0   2       41.52       38.91      1.11 o 
  -2   0   2     1474.61     1508.40     16.15 o 
  -1   0   2     2339.16     2133.57     81.86 o 
   0   0   2     1232.60     1071.97      9.21 o 
   1   0   2      305.12      278.29      2.75 o 
   2   0   2      331.19      300.57      3.01 o 
   3   0   2       11.02       10.53      0.99 o 
   4   0   2      151.93      152.40      2.09 o 
   5   0   2        0.52        2.21      0.85 o 
   6   0   2        1.30        0.13      0.57 o 
   7   0   2        1.30       -0.80      1.52 o 
   8   0   2        5.00        5.07      1.97 o 
   9   0   2        8.81        7.35      2.71 o 
  -8   1   2       46.97       46.96      3.51 o 
  -7   1   2       21.51       23.21      2.70 o 
  -6   1   2       24.54       23.39      2.15 o 
  -5   1   2        0.01       -0.34      1.01 o 
  -4   1   2       51.80       49.83      2.35 o 
  -3   1   2       67.68       76.86      2.64 o 
  -2   1   2        6.97        3.74      0.73 o 
  -1   1   2     3023.89     2780.49     39.77 o 
   0   1   2      148.24      121.14      1.84 o 
   1   1   2       44.72       46.51      1.10 o 
   2   1   2      998.92      937.57     10.25 o 
   3   1   2      347.28      356.38      3.59 o 
   4   1   2      304.31      309.58      3.83 o 
   5   1   2       22.70       23.49      0.87 o 
   6   1   2       13.89       11.79      2.10 o 
   7   1   2        8.16        7.59      1.18 o 
   8   1   2        9.53       11.46      2.25 o 
   9   1   2        0.00        0.37      2.24 o 
  -8   2   2        5.95        7.07      2.74 o 
  -7   2   2       33.37       33.36      2.83 o 
  -6   2   2       84.78       81.10      3.79 o 
  -5   2   2        0.00       -1.04      1.04 o 
  -4   2   2        0.13       -0.87      0.87 o 
  -3   2   2       93.86      102.82      3.07 o 
  -2   2   2       71.76       62.81      2.10 o 
  -1   2   2      210.48      211.16      4.24 o 
   0   2   2      307.64      312.75      5.45 o 
   1   2   2     1222.77     1200.43     12.87 o 
   2   2   2      791.13      776.60      8.74 o 
   3   2   2      208.12      201.61      4.52 o 
   4   2   2       36.27       36.08      1.92 o 
   5   2   2      553.38      564.24      7.34 o 
   6   2   2        5.02        6.01      0.97 o 
   7   2   2       15.83       15.26      2.59 o 
   8   2   2        3.79        2.02      2.59 o 
   9   2   2       41.83       40.20      3.62 o 
  -8   3   2       17.65       21.31      3.06 o 
  -7   3   2       81.84       90.56      4.26 o 
  -6   3   2       11.84       14.87      2.07 o 
  -5   3   2       72.52       74.22      3.12 o 
  -4   3   2        7.66        9.02      1.25 o 
  -3   3   2      404.51      380.64      7.46 o 
  -2   3   2      578.23      617.75     10.50 o 
  -1   3   2       82.65       71.05      2.19 o 
   0   3   2      172.76      166.58      3.58 o 
   1   3   2        0.98        1.58      0.47 o 
   2   3   2      305.76      317.23      4.28 o 
   3   3   2      793.75      804.50      9.68 o 
   4   3   2      446.18      433.79      5.82 o 
   5   3   2       93.81       97.20      2.36 o 
   6   3   2       13.49       14.46      1.28 o 
   7   3   2       22.28       20.97      3.39 o 
   8   3   2        2.18        2.95      1.26 o 
   9   3   2        6.20        6.56      3.06 o 
  -7   4   2        6.92        5.21      2.18 o 
  -6   4   2       37.25       40.08      2.67 o 
  -5   4   2       45.92       49.56      2.81 o 
  -4   4   2       29.02       25.81      1.94 o 
  -3   4   2       84.94       77.77      2.81 o 
  -2   4   2      718.45      717.08     12.04 o 
  -1   4   2       67.42       64.17      2.20 o 
   0   4   2       37.08       37.15      1.60 o 
   1   4   2      178.65      193.08      4.23 o 
   2   4   2      131.60      134.01      2.16 o 
   3   4   2        3.34        2.09      0.57 o 
   4   4   2        7.46        5.58      0.79 o 
   5   4   2      627.86      613.40      9.71 o 
   6   4   2      392.16      373.58      6.95 o 
   7   4   2        1.64        1.86      1.10 o 
   8   4   2        5.52        5.31      1.33 o 
   9   4   2        0.15       -1.90      1.90 o 
  -7   5   2        2.08        1.08      2.06 o 
  -6   5   2       20.26       23.72      2.78 o 
  -5   5   2        0.90        1.42      1.06 o 
  -4   5   2       22.34       23.02      1.46 o 
  -3   5   2        7.04        7.11      1.27 o 
  -2   5   2        0.11        0.37      0.79 o 
  -1   5   2      142.53      158.66      2.89 o 
   0   5   2      298.65      305.36      4.56 o 
   1   5   2      313.01      338.72      4.66 o 
   2   5   2        4.72        6.37      0.67 o 
   3   5   2       49.07       47.21      1.27 o 
   4   5   2       11.56        8.72      1.27 o 
   5   5   2        0.37        0.16      1.01 o 
   6   5   2        0.56        0.54      0.95 o 
   7   5   2      197.30      190.60      4.93 o 
   8   5   2       24.13       23.04      1.99 o 
   9   5   2        0.02        0.08      2.11 o 
  -6   6   2        0.18        3.09      2.14 o 
  -5   6   2        4.03        2.78      1.93 o 
  -4   6   2       85.72       83.45      2.60 o 
  -3   6   2        0.00       -0.77      0.77 o 
  -2   6   2        8.45        7.26      0.90 o 
  -1   6   2        4.08        2.46      0.65 o 
   0   6   2        1.18        0.70      0.57 o 
   1   6   2      309.97      337.13      4.89 o 
   2   6   2       47.74       51.30      3.26 o 
   3   6   2       74.20       85.22      3.06 o 
   4   6   2       17.49       17.47      1.70 o 
   5   6   2        5.63        5.00      1.33 o 
   6   6   2       58.29       51.91      2.93 o 
   7   6   2        0.14        0.28      1.13 o 
   8   6   2        2.40        4.98      2.42 o 
   9   6   2        3.79        1.10      2.38 o 
  -6   7   2        3.14        5.95      2.53 o 
  -5   7   2       10.04        9.93      2.32 o 
  -4   7   2        0.03       -0.14      1.42 o 
  -3   7   2       13.05        5.20      1.08 o 
  -2   7   2       27.94       25.67      1.47 o 
  -1   7   2       96.91       92.42      2.48 o 
   0   7   2       76.06       72.76      2.15 o 
   1   7   2       59.27       62.59      1.92 o 
   2   7   2       50.31       53.02      1.79 o 
   3   7   2       30.10       31.24      2.14 o 
   4   7   2      114.98      109.67      3.85 o 
   5   7   2       36.65       36.49      2.42 o 
   6   7   2        5.74        5.88      1.74 o 
   7   7   2        0.04       -1.51      1.61 o 
   8   7   2       34.56       32.20      2.98 o 
  -5   8   2        0.66       -1.51      1.98 o 
  -4   8   2       11.98       11.55      2.46 o 
  -3   8   2       83.23       79.46      4.06 o 
  -2   8   2       81.45       74.29      2.47 o 
  -1   8   2       52.83       58.26      2.15 o 
   0   8   2        0.98        0.57      0.90 o 
   1   8   2        0.00        0.03      0.86 o 
   2   8   2        2.50        3.27      0.99 o 
   3   8   2        0.40       -0.81      1.10 o 
   4   8   2        1.35        0.43      1.21 o 
   5   8   2        0.79        0.46      1.33 o 
   6   8   2       20.87       19.90      2.47 o 
   7   8   2        5.39        5.61      2.25 o 
   8   8   2        1.08       -2.01      2.01 o 
  -4   9   2        0.16       -1.75      1.96 o 
  -3   9   2        2.42        2.76      2.01 o 
  -2   9   2        3.13        1.15      1.90 o 
  -1   9   2        4.50        6.20      1.67 o 
   0   9   2       63.18       61.39      2.33 o 
   1   9   2        0.00       -0.69      1.03 o 
   2   9   2        3.70        0.88      1.29 o 
   3   9   2        1.31        0.83      1.37 o 
   4   9   2       76.40       70.32      3.53 o 
   5   9   2        3.24        6.16      2.03 o 
   6   9   2        0.00        2.00      1.86 o 
   7   9   2       15.01       15.51      2.82 o 
  -2  10   2       17.85       15.07      2.88 o 
  -1  10   2        0.07       -1.99      1.99 o 
   0  10   2        0.83        1.61      1.32 o 
   1  10   2       49.49       48.84      2.35 o 
   2  10   2        6.43        5.97      1.95 o 
   3  10   2       17.60       21.29      2.71 o 
   4  10   2        1.60        2.99      1.98 o 
   5  10   2        1.80        5.92      2.06 o 
   6  10   2       19.77       20.58      3.01 o 
   0  11   2        0.85        0.91      2.60 o 
   2  11   2        2.73        1.60      2.20 o 
   3  11   2       30.03       33.22      3.33 o 
   4  11   2        0.19       -0.40      2.18 o 
  -2  -9   3        1.84        3.41      2.28 o 
  -1  -9   3        5.91        2.69      2.34 o 
   0  -9   3        3.48        3.22      2.25 o 
   1  -9   3        8.39        6.37      2.58 o 
   2  -9   3        0.91        0.47      2.11 o 
  -5  -8   3        0.94        2.76      2.27 o 
  -4  -8   3       22.57       26.93      3.03 o 
  -2  -8   3        1.61        0.62      1.90 o 
  -1  -8   3        2.23        1.53      1.95 o 
   0  -8   3       47.78       50.35      3.62 o 
   1  -8   3       21.16       18.55      2.76 o 
   2  -8   3        1.21        1.22      1.87 o 
   3  -8   3        0.01       -0.45      1.98 o 
   4  -8   3        1.31        1.02      2.22 o 
  -6  -7   3        3.80        2.02      2.15 o 
  -5  -7   3        1.56        1.19      1.71 o 
  -4  -7   3       11.94       11.48      2.14 o 
  -3  -7   3        2.05        0.53      1.11 o 
  -2  -7   3       22.75       20.98      1.81 o 
  -1  -7   3        0.12       -1.43      1.45 o 
   0  -7   3       33.85       33.48      2.96 o 
   1  -7   3       16.43       19.62      2.73 o 
   3  -7   3        4.10        4.81      1.96 o 
   4  -7   3        1.05        1.51      2.00 o 
   5  -7   3        0.64        0.01      2.18 o 
  -7  -6   3        0.29       -2.01      2.01 o 
  -6  -6   3        2.08       -1.80      1.80 o 
  -5  -6   3        7.46        9.14      1.87 o 
  -4  -6   3        8.39        6.92      1.66 o 
  -3  -6   3        1.19        0.04      0.94 o 
  -2  -6   3        0.17       -0.64      0.80 o 
  -1  -6   3        9.23        8.11      1.05 o 
   0  -6   3       46.74       42.66      2.75 o 
   1  -6   3       41.60       39.25      2.81 o 
   2  -6   3       18.29       21.97      2.47 o 
   3  -6   3      101.64       98.59      4.32 o 
   4  -6   3      182.82      185.31      6.23 o 
   5  -6   3        3.24        4.01      2.07 o 
   6  -6   3       12.37       11.82      2.56 o 
  -7  -5   3        0.39        1.32      2.22 o 
  -6  -5   3        0.07        0.34      1.77 o 
  -5  -5   3       19.44       21.20      2.40 o 
  -4  -5   3       10.39        8.00      1.24 o 
  -3  -5   3        3.84        4.19      0.95 o 
  -2  -5   3      163.67      173.86      3.34 o 
  -1  -5   3       29.45       32.11      1.43 o 
   0  -5   3        1.10        0.80      0.82 o 
   1  -5   3        0.07        0.62      1.16 o 
   2  -5   3      119.33      108.16      4.04 o 
   3  -5   3       39.20       37.66      2.62 o 
   4  -5   3        0.19        0.48      1.32 o 
   5  -5   3      158.37      144.88      5.29 o 
   6  -5   3        4.22        3.42      1.84 o 
   7  -5   3        5.87        2.77      2.31 o 
  -8  -4   3       12.00       14.96      3.19 o 
  -7  -4   3        0.99        0.82      1.91 o 
  -6  -4   3       47.89       43.07      3.05 o 
  -5  -4   3        9.53       11.34      1.98 o 
  -4  -4   3      146.59      141.03      3.12 o 
  -3  -4   3        0.10       -0.67      0.67 o 
  -2  -4   3        5.14        5.43      0.79 o 
  -1  -4   3       76.57       80.09      1.95 o 
   0  -4   3      218.25      234.54      3.59 o 
   1  -4   3       28.55       29.95      1.18 o 
   2  -4   3       14.41       15.86      1.87 o 
   3  -4   3       20.43       18.91      1.98 o 
   4  -4   3      141.34      118.88      4.28 o 
   5  -4   3       27.92       26.84      2.48 o 
   6  -4   3       10.92       14.47      2.24 o 
   7  -4   3        0.18        1.19      1.80 o 
   8  -4   3        3.37        5.96      3.38 o 
  -8  -3   3        9.07        8.89      2.69 o 
  -7  -3   3        4.55        2.46      2.11 o 
  -6  -3   3        6.22        4.56      1.82 o 
  -5  -3   3       27.46       27.52      1.62 o 
  -4  -3   3        1.29        0.20      0.95 o 
  -3  -3   3      135.84      128.16      2.71 o 
  -2  -3   3       85.32       85.48      2.06 o 
  -1  -3   3      258.91      283.01      4.12 o 
   0  -3   3       17.21       17.17      2.18 o 
   1  -3   3       16.96       16.61      0.72 o 
   2  -3   3        0.42        0.11      0.76 o 
   3  -3   3        0.11       -0.11      0.90 o 
   4  -3   3       23.05       23.60      2.00 o 
   5  -3   3       83.73       81.15      3.42 o 
   6  -3   3      105.21      107.16      4.28 o 
   7  -3   3        3.62        2.89      1.51 o 
   8  -3   3        4.95        6.06      2.85 o 
  -8  -2   3        7.29        7.18      2.29 o 
  -7  -2   3        4.46        3.94      1.93 o 
  -6  -2   3       22.13       24.14      2.64 o 
  -5  -2   3        6.30        7.19      1.07 o 
  -4  -2   3       47.82       46.10      1.73 o 
  -3  -2   3       21.26       24.28      3.53 o 
  -2  -2   3        0.25       -0.18      1.09 o 
  -1  -2   3      156.18      172.97      2.83 o 
   0  -2   3      278.52      323.47      4.61 o 
   1  -2   3      165.90      178.46      3.11 o 
   2  -2   3       24.60       24.92      1.63 o 
   3  -2   3      200.16      203.08      4.89 o 
   4  -2   3       16.55       16.52      1.63 o 
   5  -2   3        0.09       -0.30      0.88 o 
   6  -2   3      202.16      208.24      4.31 o 
   7  -2   3        0.01        0.12      1.25 o 
   8  -2   3       57.54       59.12      4.30 o 
   9  -2   3        2.63        4.20      2.68 o 
  -8  -1   3        0.13       -0.95      1.90 o 
  -7  -1   3        0.94        0.09      1.82 o 
  -6  -1   3        0.11       -0.91      1.39 o 
  -5  -1   3       60.40       60.17      3.05 o 
  -4  -1   3       68.85       65.55      2.01 o 
  -3  -1   3      225.71      237.11      3.83 o 
  -2  -1   3      377.11      387.07      5.20 o 
  -1  -1   3      406.81      427.00      5.82 o 
   0  -1   3       41.12       33.91      1.04 o 
   1  -1   3      203.82      241.45      3.12 o 
   2  -1   3       89.30       98.45      2.81 o 
   3  -1   3       16.23       14.46      1.27 o 
   4  -1   3       69.86       69.73      1.32 o 
   5  -1   3      384.64      383.37      5.79 o 
   6  -1   3      189.60      187.39      3.84 o 
   7  -1   3       58.24       55.85      3.63 o 
   8  -1   3        0.24        1.23      2.05 o 
   9  -1   3        1.30        0.31      2.33 o 
  -8   0   3        0.15        1.17      2.18 o 
  -7   0   3        1.30        0.44      1.64 o 
  -6   0   3       53.94       48.76      3.00 o 
  -5   0   3       55.82       52.39      2.87 o 
  -4   0   3      368.08      398.99      8.30 o 
  -3   0   3       84.26       78.01      2.01 o 
  -2   0   3      697.06      692.68     16.13 o 
  -1   0   3       12.64       10.25      1.21 o 
   0   0   3      421.96      476.86      5.64 o 
   1   0   3      596.99      609.67      8.16 o 
   2   0   3      189.84      212.02      3.54 o 
   3   0   3       18.15       16.77      0.98 o 
   4   0   3        7.30        5.92      0.52 o 
   5   0   3       98.59      101.17      1.80 o 
   6   0   3        2.22        1.68      0.83 o 
   7   0   3        0.65        1.21      1.74 o 
   8   0   3       40.84       42.44      3.25 o 
   9   0   3        1.29       -0.65      2.03 o 
  -8   1   3        9.80        4.80      2.49 o 
  -7   1   3       30.28       32.43      3.29 o 
  -6   1   3       75.69       73.84      3.63 o 
  -5   1   3        0.03        0.46      1.12 o 
  -4   1   3        0.18       -0.22      0.93 o 
  -3   1   3       63.69       52.99      2.39 o 
  -2   1   3      268.66      285.31      5.94 o 
  -1   1   3     1278.27     1224.63     13.35 o 
   0   1   3        4.95        5.90      0.65 o 
   1   1   3     1622.35     1593.77     13.78 o 
   2   1   3        8.80        9.04      0.56 o 
   3   1   3      340.15      343.57      3.58 o 
   4   1   3      695.86      747.56      7.11 o 
   5   1   3      222.79      224.41      2.86 o 
   6   1   3        0.00        0.42      0.75 o 
   7   1   3        8.88        9.83      2.14 o 
   8   1   3        2.48       -1.16      1.84 o 
   9   1   3        5.78        6.19      2.68 o 
  -8   2   3       21.59       34.26      3.88 o 
  -7   2   3       51.29       61.20      3.92 o 
  -6   2   3        6.03        3.72      1.13 o 
  -5   2   3       17.55       18.53      1.47 o 
  -4   2   3      253.07      251.42      6.05 o 
  -3   2   3       93.30      101.11      3.25 o 
  -2   2   3        1.16        1.21      0.65 o 
  -1   2   3      218.38      253.97      5.17 o 
   0   2   3      469.51      456.32      7.74 o 
   1   2   3      413.05      415.68      4.15 o 
   2   2   3        4.52        4.64      0.38 o 
   3   2   3      653.99      639.50      6.06 o 
   4   2   3      348.52      369.19      6.21 o 
   5   2   3       27.89       27.61      1.28 o 
   6   2   3       10.77       11.52      1.94 o 
   7   2   3        1.06        0.97      0.98 o 
   8   2   3       15.01       15.61      2.71 o 
   9   2   3       10.48       12.75      2.88 o 
  -8   3   3        0.06       -1.75      2.64 o 
  -7   3   3        5.98        6.20      2.32 o 
  -6   3   3      127.69      134.42      4.92 o 
  -5   3   3       95.04       94.76      3.79 o 
  -4   3   3       38.36       43.11      2.44 o 
  -3   3   3       46.11       48.87      2.32 o 
  -2   3   3        7.32        6.85      1.03 o 
  -1   3   3      115.30      117.44      3.21 o 
   0   3   3       32.22       36.12      1.61 o 
   1   3   3      218.80      217.37      4.44 o 
   2   3   3      570.19      595.95     10.14 o 
   3   3   3       21.02       26.54      2.69 o 
   4   3   3       52.50       53.41      1.58 o 
   5   3   3      108.38      105.54      2.47 o 
   6   3   3       26.69       25.29      1.47 o 
   7   3   3      244.24      242.50      4.62 o 
   8   3   3       34.14       34.60      2.05 o 
   9   3   3        8.68        6.40      2.66 o 
  -7   4   3       15.77       21.13      3.12 o 
  -6   4   3       34.40       32.12      2.75 o 
  -5   4   3       19.68       22.26      2.42 o 
  -4   4   3        2.37        3.02      1.33 o 
  -3   4   3      510.99      520.36      9.99 o 
  -2   4   3       33.92       33.75      1.88 o 
  -1   4   3        7.38       11.77      1.26 o 
   0   4   3       38.94       44.54      1.88 o 
   1   4   3       12.82       10.90      1.04 o 
   2   4   3       14.39       12.45      1.10 o 
   3   4   3      122.18      124.99      2.54 o 
   4   4   3      206.33      201.25      5.16 o 
   5   4   3      193.50      195.86      3.66 o 
   6   4   3       62.53       57.89      2.08 o 
   7   4   3       24.06       24.50      1.72 o 
   8   4   3       44.45       38.29      2.16 o 
   9   4   3       16.28       20.46      2.86 o 
  -7   5   3        3.65        3.80      2.32 o 
  -6   5   3        6.94        7.06      2.24 o 
  -5   5   3      245.80      251.86      6.84 o 
  -4   5   3       17.92       20.63      2.12 o 
  -3   5   3        3.08        4.02      1.25 o 
  -2   5   3        3.03        3.09      1.00 o 
  -1   5   3        8.70       12.09      1.40 o 
   0   5   3       40.14       37.90      1.86 o 
   1   5   3       84.75       93.18      2.98 o 
   2   5   3       54.47       54.22      2.24 o 
   3   5   3      239.44      245.56      3.51 o 
   4   5   3       15.37       14.75      1.15 o 
   5   5   3      101.37      100.05      2.64 o 
   6   5   3       25.99       26.79      1.91 o 
   7   5   3      226.15      211.28      7.91 o 
   8   5   3        1.93        3.04      1.36 o 
   9   5   3        1.16       -1.46      1.46 o 
  -6   6   3        1.14       -1.21      1.84 o 
  -5   6   3       15.72       18.03      1.79 o 
  -4   6   3        2.50        4.38      1.12 o 
  -3   6   3      309.36      295.85      7.00 o 
  -2   6   3        0.90        0.43      1.02 o 
  -1   6   3        3.73        2.73      0.99 o 
   0   6   3       36.54       38.39      1.48 o 
   1   6   3      158.24      157.58      4.09 o 
   2   6   3        8.13        7.05      1.66 o 
   3   6   3       62.38       65.31      2.78 o 
   4   6   3      278.10      262.10      6.20 o 
   5   6   3      373.38      356.43      7.84 o 
   6   6   3       66.92       65.94      2.37 o 
   7   6   3       14.12       14.63      2.77 o 
   8   6   3       43.41       43.63      2.34 o 
   9   6   3       21.12       19.56      3.16 o 
  -6   7   3       18.72       20.20      3.30 o 
  -5   7   3       11.74       13.79      2.67 o 
  -4   7   3        1.38        0.97      1.24 o 
  -3   7   3       31.64       27.38      1.66 o 
  -2   7   3        1.18        1.28      0.92 o 
  -1   7   3       33.49       28.91      1.54 o 
   0   7   3       54.27       55.85      1.96 o 
   1   7   3       47.24       46.28      1.73 o 
   2   7   3        5.34        6.14      1.75 o 
   3   7   3      218.21      228.53      5.80 o 
   4   7   3        0.01       -0.81      1.07 o 
   5   7   3        1.13        0.78      1.28 o 
   6   7   3        5.30        6.27      1.73 o 
   7   7   3        9.35        8.11      2.14 o 
   8   7   3        0.32       -0.04      1.87 o 
  -5   8   3        2.12        2.93      2.50 o 
  -4   8   3        3.64        3.77      2.10 o 
  -3   8   3        5.59        5.34      1.33 o 
  -2   8   3       76.48       78.34      2.59 o 
  -1   8   3       21.15       20.35      5.59 o 
   0   8   3       27.64       27.51      1.58 o 
   1   8   3       23.05       18.61      2.07 o 
   2   8   3       31.07       31.36      2.22 o 
   3   8   3      139.71      135.09      4.48 o 
   4   8   3        1.09        0.23      1.34 o 
   5   8   3       47.99       46.69      2.88 o 
   6   8   3       10.13       10.05      2.17 o 
   7   8   3        1.46       -1.71      1.71 o 
   8   8   3        0.63       -1.29      1.95 o 
  -4   9   3        0.09        0.53      2.38 o 
  -3   9   3        5.55        4.95      2.09 o 
  -2   9   3       39.65       40.41      2.19 o 
  -1   9   3        0.04        0.57      1.12 o 
   0   9   3       16.58       14.34      2.30 o 
   1   9   3        2.41        0.30      1.58 o 
   2   9   3       48.13       48.38      2.88 o 
   3   9   3       16.77       13.82      2.06 o 
   4   9   3        3.89        3.66      1.84 o 
   5   9   3       33.99       36.60      2.79 o 
   6   9   3       11.46       14.45      2.39 o 
   7   9   3        0.59        3.04      2.49 o 
  -2  10   3        0.70        0.15      2.16 o 
  -1  10   3       10.02       11.92      3.02 o 
   0  10   3        5.67        3.10      1.33 o 
   1  10   3        3.27        4.65      1.73 o 
   2  10   3        2.05        0.18      1.54 o 
   3  10   3        0.28        0.70      1.57 o 
   4  10   3        0.99       -0.55      1.78 o 
   5  10   3        3.38        6.50      2.05 o 
   6  10   3       27.96       34.66      3.15 o 
   0  11   3        0.33       -0.79      2.25 o 
   1  11   3        7.29       10.18      2.50 o 
   2  11   3        0.55       -1.91      1.91 o 
   3  11   3       26.69       31.06      3.42 o 
   4  11   3        7.64        6.93      2.21 o 
  -1  -9   4        1.21        1.61      2.67 o 
   0  -9   4        0.14       -2.44      2.44 o 
  -2  -8   4        6.07        9.18      2.49 o 
  -1  -8   4        1.30        0.17      2.26 o 
   0  -8   4        0.48       -0.83      2.10 o 
   1  -8   4        1.51       -1.36      1.98 o 
   2  -8   4        6.49        2.29      2.46 o 
   3  -8   4        1.69        0.93      2.33 o 
  -5  -7   4        6.13        6.88      2.52 o 
  -4  -7   4        3.00       -0.45      1.84 o 
  -3  -7   4       67.96       71.86      3.89 o 
  -2  -7   4       27.29       29.43      3.07 o 
  -1  -7   4        9.96        7.09      2.01 o 
   0  -7   4       35.11       32.64      3.32 o 
   1  -7   4        2.38       -0.12      1.83 o 
   2  -7   4       34.28       30.54      3.04 o 
   3  -7   4        2.99        2.67      1.95 o 
   4  -7   4        0.43       -0.81      1.86 o 
   5  -7   4        8.18        9.34      2.73 o 
  -6  -6   4        0.18       -1.32      1.97 o 
  -5  -6   4        5.03        5.35      2.17 o 
  -4  -6   4        0.07        1.12      1.62 o 
  -3  -6   4        9.78       11.29      1.42 o 
  -2  -6   4        1.13        0.21      0.95 o 
  -1  -6   4      111.03      107.19      4.37 o 
   0  -6   4        7.92        7.28      1.92 o 
   1  -6   4        1.69        1.58      1.53 o 
   2  -6   4       48.53       47.62      3.21 o 
   3  -6   4        7.91        7.87      2.23 o 
   4  -6   4       71.35       74.73      4.27 o 
   5  -6   4       17.35       20.64      3.02 o 
   6  -6   4        0.64       -0.61      2.25 o 
  -7  -5   4       20.83       21.01      3.16 o 
  -6  -5   4       25.73       22.77      2.92 o 
  -5  -5   4       16.39       18.01      2.36 o 
  -4  -5   4        4.75        4.55      1.16 o 
  -3  -5   4        0.05       -1.40      1.40 o 
  -2  -5   4       64.96       62.13      2.18 o 
  -1  -5   4       42.24       41.92      1.66 o 
   0  -5   4       66.45       75.38      3.64 o 
   1  -5   4       14.64       16.75      2.25 o 
   2  -5   4      235.62      230.10      6.54 o 
   3  -5   4       57.44       56.64      3.28 o 
   4  -5   4        0.04       -0.56      1.46 o 
   5  -5   4      136.87      142.73      5.39 o 
   6  -5   4       12.86       14.16      2.75 o 
   7  -5   4        7.72        5.22      2.29 o 
  -7  -4   4        0.87        1.05      2.00 o 
  -6  -4   4        0.54        0.07      1.87 o 
  -5  -4   4       34.00       36.99      2.90 o 
  -4  -4   4       26.61       24.48      1.68 o 
  -3  -4   4      315.52      321.50      6.30 o 
  -2  -4   4      356.65      351.83      7.38 o 
  -1  -4   4       70.33       69.02      1.99 o 
   0  -4   4       14.50       19.38      1.15 o 
   1  -4   4        6.78        6.58      1.45 o 
   2  -4   4        0.00        0.65      1.20 o 
   3  -4   4      132.40      122.96      4.40 o 
   4  -4   4       91.35       96.18      3.98 o 
   5  -4   4       36.71       34.63      2.83 o 
   6  -4   4       48.36       47.09      3.35 o 
   7  -4   4       28.33       33.16      3.46 o 
  -7  -3   4        0.00       -1.85      1.85 o 
  -6  -3   4       40.16       38.51      3.12 o 
  -5  -3   4        0.56        0.58      1.02 o 
  -4  -3   4       11.24       10.23      1.73 o 
  -3  -3   4        4.26        4.16      0.95 o 
  -2  -3   4       37.26       32.69      1.46 o 
  -1  -3   4       54.69       53.66      2.72 o 
   0  -3   4      396.06      435.78      5.81 o 
   1  -3   4       28.71       32.50      1.12 o 
   2  -3   4      125.77      123.80      4.05 o 
   3  -3   4        0.00        0.50      0.99 o 
   4  -3   4        1.50       -0.13      1.12 o 
   5  -3   4       58.82       56.88      3.10 o 
   6  -3   4      101.92      108.33      4.43 o 
   7  -3   4      138.70      141.52      4.02 o 
   8  -3   4        4.67        5.77      3.18 o 
  -8  -2   4        0.05       -1.33      2.07 o 
  -7  -2   4        7.52        4.07      2.40 o 
  -6  -2   4        2.90        3.97      1.76 o 
  -5  -2   4        3.66        2.90      1.04 o 
  -4  -2   4      355.43      332.14      6.69 o 
  -3  -2   4       68.95       59.49      1.94 o 
  -2  -2   4      146.73      155.73      3.02 o 
  -1  -2   4      138.28      138.31      4.19 o 
   0  -2   4      157.54      151.96      2.66 o 
   1  -2   4       84.90       87.97      3.07 o 
   2  -2   4      175.40      182.23      4.78 o 
   3  -2   4      100.32      106.53      3.51 o 
   4  -2   4       57.56       54.74      2.68 o 
   5  -2   4        3.06        3.55      1.02 o 
   6  -2   4       12.26       12.75      1.51 o 
   7  -2   4       47.95       51.74      3.88 o 
   8  -2   4        6.15        6.29      2.76 o 
  -8  -1   4       10.94        9.30      2.65 o 
  -7  -1   4       18.41       18.56      2.83 o 
  -6  -1   4        0.88        1.32      1.52 o 
  -5  -1   4       68.79       66.02      3.31 o 
  -4  -1   4       18.52       19.46      1.43 o 
  -3  -1   4        8.98       10.57      1.03 o 
  -2  -1   4      336.94      337.10      4.94 o 
  -1  -1   4        0.05        0.05      0.48 o 
   0  -1   4       32.03       37.52      0.94 o 
   1  -1   4      853.46      887.00     12.79 o 
   2  -1   4       75.86       79.57      1.30 o 
   3  -1   4        1.16        0.29      0.57 o 
   4  -1   4      252.60      256.14      4.35 o 
   5  -1   4      289.95      292.11      7.41 o 
   6  -1   4      132.78      135.88      3.33 o 
   7  -1   4       19.61       16.35      2.66 o 
   8  -1   4       77.94       79.55      4.53 o 
   9  -1   4        8.47        8.76      3.04 o 
  -8   0   4        7.46        2.79      2.73 o 
  -7   0   4       15.55       15.55      2.58 o 
  -6   0   4        4.80        3.72      1.86 o 
  -5   0   4      140.16      132.23      4.71 o 
  -4   0   4       17.55       17.09      1.92 o 
  -3   0   4        1.45        0.82      0.67 o 
  -2   0   4      126.43      122.88      2.56 o 
  -1   0   4      612.80      630.03      7.74 o 
   0   0   4      853.71      878.91      8.07 o 
   1   0   4      160.16      160.22      3.16 o 
   2   0   4      448.53      465.12      5.92 o 
   3   0   4        0.48        0.20      0.37 o 
   4   0   4      471.60      504.56      5.20 o 
   5   0   4       84.33       78.78      2.17 o 
   6   0   4        4.86        2.66      1.63 o 
   7   0   4      117.77      124.70      5.07 o 
   8   0   4       16.72       12.76      2.65 o 
   9   0   4       18.29       19.95      3.59 o 
  -8   1   4        0.01       -2.48      2.48 o 
  -7   1   4        6.27        3.38      2.26 o 
  -6   1   4       16.84       17.11      2.61 o 
  -5   1   4        0.28       -0.52      1.42 o 
  -4   1   4       32.77       36.02      2.43 o 
  -3   1   4      208.46      188.31      5.16 o 
  -2   1   4     1159.62     1200.92     11.15 o 
  -1   1   4        2.20        4.39      0.61 o 
   0   1   4       22.92       22.38      0.75 o 
   1   1   4        4.89        4.76      0.47 o 
   2   1   4        2.20        0.85      0.47 o 
   3   1   4      277.68      277.52      3.16 o 
   4   1   4      570.04      589.07      6.89 o 
   5   1   4       70.55       70.61      1.49 o 
   6   1   4       29.07       28.36      2.63 o 
   7   1   4        0.23       -1.59      1.59 o 
   8   1   4        2.71       -1.97      2.03 o 
   9   1   4        9.18        6.81      2.69 o 
  -7   2   4       39.30       40.31      3.66 o 
  -6   2   4        6.34        7.11      2.07 o 
  -5   2   4       63.78       67.51      3.33 o 
  -4   2   4        1.86        2.13      1.10 o 
  -3   2   4       25.36       24.24      1.76 o 
  -2   2   4      453.88      480.27      9.02 o 
  -1   2   4       16.49       14.45      1.29 o 
   0   2   4     1931.29     2040.54     21.63 o 
   1   2   4       52.84       47.28      2.05 o 
   2   2   4      840.28      839.49      7.81 o 
   3   2   4     1443.09     1505.98     13.35 o 
   4   2   4      298.51      308.16      3.51 o 
   5   2   4        4.44        4.99      1.01 o 
   6   2   4      125.13      124.42      2.85 o 
   7   2   4       58.16       61.94      3.54 o 
   8   2   4        4.93        4.24      2.08 o 
   9   2   4        3.42        4.26      2.53 o 
  -7   3   4        0.97        3.10      2.41 o 
  -6   3   4       86.33       95.19      4.47 o 
  -5   3   4      138.54      134.40      4.85 o 
  -4   3   4      236.59      239.83      6.28 o 
  -3   3   4      278.93      279.60      6.55 o 
  -2   3   4      405.61      459.57      8.95 o 
  -1   3   4        0.12       -0.38      0.60 o 
   0   3   4        0.18       -0.40      0.58 o 
   1   3   4      924.55      944.82     14.95 o 
   2   3   4       56.46       56.34      1.21 o 
   3   3   4       58.45       58.53      1.19 o 
   4   3   4        9.43        8.33      0.57 o 
   5   3   4       53.62       51.88      1.74 o 
   6   3   4        1.10        0.78      1.05 o 
   7   3   4        7.95        9.79      1.33 o 
   8   3   4        9.76       10.51      2.44 o 
   9   3   4        0.05        1.59      2.30 o 
  -7   4   4        2.02        1.26      2.48 o 
  -6   4   4       12.59       16.59      2.69 o 
  -5   4   4       16.89       16.83      2.28 o 
  -4   4   4      277.64      282.11      7.13 o 
  -3   4   4       24.51       24.45      1.95 o 
  -2   4   4       97.77       98.95      3.44 o 
  -1   4   4       18.11       15.64      1.49 o 
   0   4   4      155.41      163.04      4.20 o 
   1   4   4       60.71       65.88      2.38 o 
   2   4   4       18.33       22.61      1.45 o 
   3   4   4      340.56      349.77      9.56 o 
   4   4   4       66.54       67.72      1.93 o 
   5   4   4      276.75      273.10      4.55 o 
   6   4   4      151.08      149.83      3.32 o 
   7   4   4        0.18       -0.79      0.99 o 
   8   4   4        0.02       -1.20      1.20 o 
   9   4   4        6.20        6.28      2.57 o 
  -6   5   4       11.06       11.92      2.66 o 
  -5   5   4       83.96       98.63      4.42 o 
  -4   5   4      108.47      107.55      4.20 o 
  -3   5   4      140.79      131.08      4.44 o 
  -2   5   4      191.95      185.81      5.10 o 
  -1   5   4        9.60        8.93      1.33 o 
   0   5   4       29.00       26.14      1.71 o 
   1   5   4        1.04        0.81      0.74 o 
   2   5   4       88.57       91.58      3.09 o 
   3   5   4        6.51        9.54      1.25 o 
   4   5   4       26.68       25.36      1.43 o 
   5   5   4       34.57       34.83      1.64 o 
   6   5   4        3.99        5.52      1.06 o 
   7   5   4        2.45        2.14      1.12 o 
   8   5   4       56.42       54.16      2.46 o 
   9   5   4       16.78       13.53      2.01 o 
  -6   6   4       12.50       16.79      2.96 o 
  -5   6   4        0.15       -1.68      1.68 o 
  -4   6   4       18.17       18.13      2.34 o 
  -3   6   4      106.34      100.32      4.01 o 
  -2   6   4       36.33       37.45      2.35 o 
  -1   6   4      281.15      279.25      6.58 o 
   0   6   4       14.72       19.04      1.82 o 
   1   6   4        2.99        5.75      1.26 o 
   2   6   4        4.87        5.55      1.28 o 
   3   6   4      271.02      270.25      6.29 o 
   4   6   4      321.66      316.60      7.10 o 
   5   6   4      253.39      257.50      4.79 o 
   6   6   4        4.99        5.39      1.12 o 
   7   6   4       10.97       11.32      1.44 o 
   8   6   4        1.71        1.36      1.42 o 
   9   6   4        0.34       -0.98      1.58 o 
  -5   7   4        0.54        0.87      1.48 o 
  -4   7   4       15.58       14.68      1.74 o 
  -3   7   4       94.30       94.95      4.08 o 
  -2   7   4        7.40        5.08      1.42 o 
  -1   7   4      293.42      276.50      6.77 o 
   0   7   4      126.14      125.01      4.14 o 
   1   7   4        2.34        0.90      1.04 o 
   2   7   4       43.50       46.01      1.73 o 
   3   7   4      119.30      119.47      4.10 o 
   4   7   4       94.62       94.68      3.64 o 
   5   7   4       13.77       12.44      1.86 o 
   6   7   4       25.00       23.63      2.52 o 
   7   7   4       46.02       46.77      3.18 o 
   8   7   4        2.30        3.26      1.58 o 
  -4   8   4       30.09       32.02      2.45 o 
  -3   8   4       11.62       10.68      1.58 o 
  -2   8   4       52.11       47.76      2.21 o 
  -1   8   4        1.33       -0.57      0.93 o 
   0   8   4       91.25       85.83      2.65 o 
   1   8   4       28.11       26.13      1.56 o 
   2   8   4       49.05       49.82      2.74 o 
   3   8   4       83.10       83.27      3.58 o 
   4   8   4        1.59        2.33      1.38 o 
   5   8   4       10.83       13.70      2.21 o 
   6   8   4        1.30       -0.55      1.40 o 
   7   8   4        6.15        5.37      1.94 o 
   8   8   4        0.61       -0.11      2.15 o 
  -3   9   4        2.90        4.32      1.71 o 
  -2   9   4       13.63       19.66      1.95 o 
  -1   9   4       24.56       21.59      3.93 o 
   0   9   4        8.48        9.80      2.46 o 
   1   9   4       32.81       31.03      2.43 o 
   2   9   4       95.99       85.89      3.81 o 
   3   9   4       19.30       21.35      2.45 o 
   4   9   4        0.39       -0.20      1.62 o 
   5   9   4       47.76       48.16      3.13 o 
   6   9   4        0.10        1.61      1.92 o 
   7   9   4        4.52        5.58      2.08 o 
  -2  10   4        6.20        4.67      1.59 o 
  -1  10   4       10.56       11.35      3.82 o 
   0  10   4        8.27        6.78      1.49 o 
   1  10   4        3.10        2.25      1.80 o 
   2  10   4        2.23        1.10      1.74 o 
   3  10   4        0.00       -1.54      1.54 o 
   4  10   4        0.04       -1.14      1.72 o 
   5  10   4        0.80       -1.63      1.63 o 
   6  10   4        0.00       -1.62      1.87 o 
   0  11   4        1.63        0.75      1.48 o 
   1  11   4        2.30        3.53      2.22 o 
   2  11   4        0.72       -1.88      1.88 o 
   3  11   4        7.42       10.44      2.58 o 
   4  11   4       13.82       14.28      2.69 o 
  -2  -8   5       15.11        9.87      2.80 o 
  -1  -8   5       10.20        6.58      2.64 o 
   0  -8   5        3.78        3.69      2.28 o 
   1  -8   5        3.65        1.59      2.36 o 
   2  -8   5        0.20       -1.65      2.25 o 
  -3  -7   5       15.61       15.12      2.88 o 
  -2  -7   5        7.65        6.17      2.40 o 
  -1  -7   5       34.17       33.12      3.49 o 
   0  -7   5        8.22        6.07      2.15 o 
   1  -7   5        0.46       -1.14      2.12 o 
   2  -7   5        2.11        1.07      2.04 o 
   3  -7   5        3.88        3.31      2.22 o 
   4  -7   5        9.31        8.80      2.95 o 
  -5  -6   5       14.32       14.12      2.75 o 
  -4  -6   5        9.35       11.71      2.25 o 
  -3  -6   5       11.20        8.32      2.32 o 
  -2  -6   5        1.22       -1.14      1.90 o 
  -1  -6   5      124.13      118.26      4.90 o 
   0  -6   5        4.31        6.44      2.09 o 
   1  -6   5       46.02       53.23      3.62 o 
   2  -6   5        0.48       -0.46      1.71 o 
   3  -6   5       17.38       14.62      2.81 o 
   4  -6   5       47.34       52.64      3.77 o 
   5  -6   5        4.95        5.42      2.25 o 
  -6  -5   5        0.11        0.18      2.07 o 
  -5  -5   5        2.97        1.26      1.77 o 
  -4  -5   5        0.43        0.97      1.21 o 
  -3  -5   5        0.58        0.10      1.09 o 
  -2  -5   5       19.19       23.11      1.77 o 
  -1  -5   5       85.12       76.80      3.80 o 
   0  -5   5       65.29       62.36      3.46 o 
   1  -5   5       91.76       89.80      4.24 o 
   2  -5   5        3.71        6.09      1.94 o 
   3  -5   5        0.08       -1.66      1.66 o 
   4  -5   5       36.04       35.70      3.01 o 
   5  -5   5        0.41        0.89      1.96 o 
   6  -5   5        0.01       -0.41      2.12 o 
  -6  -4   5       34.33       37.10      3.26 o 
  -5  -4   5       42.67       48.52      3.22 o 
  -4  -4   5       47.71       46.32      2.17 o 
  -3  -4   5      168.92      169.18      3.74 o 
  -2  -4   5       72.09       79.22      3.78 o 
  -1  -4   5        0.34       -0.65      0.80 o 
   0  -4   5        0.26       -1.18      1.18 o 
   1  -4   5       38.76       36.84      2.67 o 
   2  -4   5       82.97       83.81      3.80 o 
   3  -4   5        8.11       10.03      1.87 o 
   4  -4   5        4.66        4.51      1.88 o 
   5  -4   5       85.49       81.49      4.13 o 
   6  -4   5        6.01        4.21      2.19 o 
   7  -4   5       11.07       15.04      2.40 o 
  -7  -3   5        0.24       -1.92      2.05 o 
  -6  -3   5        6.35        6.95      2.30 o 
  -5  -3   5      107.23      102.37      3.14 o 
  -4  -3   5        0.13        0.03      1.01 o 
  -3  -3   5      173.18      177.40      5.70 o 
  -2  -3   5        1.31       -0.02      0.82 o 
  -1  -3   5      127.91      138.11      3.01 o 
   0  -3   5       42.89       45.00      1.60 o 
   1  -3   5        9.60        4.98      1.53 o 
   2  -3   5       13.94       12.65      1.89 o 
   3  -3   5        2.81        2.63      1.34 o 
   4  -3   5        3.79        1.84      1.40 o 
   5  -3   5       36.78       39.95      2.84 o 
   6  -3   5       10.79       10.55      1.62 o 
   7  -3   5      104.67      114.32      3.80 o 
   8  -3   5       15.25       16.37      3.85 o 
  -7  -2   5        0.33       -0.58      2.25 o 
  -6  -2   5        0.15       -1.12      1.76 o 
  -5  -2   5        2.20        2.13      1.18 o 
  -4  -2   5       32.18       28.93      1.77 o 
  -3  -2   5      199.50      186.21      3.81 o 
  -2  -2   5        0.70        0.65      0.75 o 
  -1  -2   5        0.57        0.41      0.67 o 
   0  -2   5       19.96       15.98      1.09 o 
   1  -2   5       14.83       14.10      1.63 o 
   2  -2   5       11.20       14.44      1.76 o 
   3  -2   5        5.33        5.55      1.39 o 
   4  -2   5       26.29       25.43      1.62 o 
   5  -2   5      194.62      192.77      4.16 o 
   6  -2   5        3.41        1.42      1.78 o 
   7  -2   5       52.99       54.98      4.02 o 
   8  -2   5        5.92        8.29      2.87 o 
  -7  -1   5        0.51        2.91      2.38 o 
  -6  -1   5       64.83       60.79      3.65 o 
  -5  -1   5       46.38       47.00      3.05 o 
  -4  -1   5       45.71       45.89      2.71 o 
  -3  -1   5       54.75       54.33      1.99 o 
  -2  -1   5       35.55       38.99      1.59 o 
  -1  -1   5       79.80       76.45      2.55 o 
   0  -1   5       32.17       35.41      1.02 o 
   1  -1   5      110.51      106.59      2.65 o 
   2  -1   5        0.54        0.36      0.66 o 
   3  -1   5      296.07      307.95      4.96 o 
   4  -1   5        8.45        9.19      1.12 o 
   5  -1   5       89.47       85.13      2.58 o 
   6  -1   5        0.73       -0.06      1.07 o 
   7  -1   5        0.77       -0.06      1.84 o 
   8  -1   5       28.40       31.63      3.88 o 
  -7   0   5       11.39       12.56      2.82 o 
  -6   0   5       18.08       19.21      2.80 o 
  -5   0   5        3.40        1.89      1.56 o 
  -4   0   5        6.90        8.70      1.72 o 
  -3   0   5        0.40       -0.11      0.77 o 
  -2   0   5       67.39       65.85      2.03 o 
  -1   0   5       19.88       21.22      1.64 o 
   0   0   5       29.24       40.11      1.05 o 
   1   0   5      126.60      149.59      2.14 o 
   2   0   5      210.02      220.27      2.74 o 
   3   0   5        0.12       -0.24      0.39 o 
   4   0   5        1.03        0.05      0.73 o 
   5   0   5      122.53      134.49      3.10 o 
   6   0   5       98.95      102.09      4.45 o 
   7   0   5        0.02       -0.64      1.85 o 
   8   0   5        2.66        2.54      2.18 o 
   9   0   5        1.84        0.54      2.58 o 
  -7   1   5       14.98       17.55      2.15 o 
  -6   1   5       40.01       41.65      3.29 o 
  -5   1   5       15.35       18.13      2.49 o 
  -4   1   5       75.15       69.83      3.58 o 
  -3   1   5      351.47      352.50      5.58 o 
  -2   1   5      132.80      132.91      2.87 o 
  -1   1   5       47.40       60.00      1.74 o 
   0   1   5      430.00      439.26      4.67 o 
   1   1   5        1.48        2.07      0.44 o 
   2   1   5        2.87        2.83      0.81 o 
   3   1   5      542.44      569.48      5.78 o 
   4   1   5       54.99       56.12      1.30 o 
   5   1   5        4.78        5.84      0.99 o 
   6   1   5        0.17        1.55      1.63 o 
   7   1   5        0.73        0.79      1.84 o 
   8   1   5       29.99       35.84      3.56 o 
   9   1   5        5.96        9.92      2.89 o 
  -7   2   5        0.23        2.77      2.34 o 
  -6   2   5       14.49       12.16      2.42 o 
  -5   2   5       24.34       26.16      2.48 o 
  -4   2   5       36.61       34.81      2.56 o 
  -3   2   5       71.88       67.10      2.99 o 
  -2   2   5      142.24      141.78      4.22 o 
  -1   2   5      103.47      100.49      2.38 o 
   0   2   5      192.66      200.83      3.40 o 
   1   2   5       69.58       70.56      1.42 o 
   2   2   5       47.81       42.61      1.11 o 
   3   2   5       21.20       19.64      0.83 o 
   4   2   5       76.02       80.89      1.57 o 
   5   2   5        0.39        0.76      0.68 o 
   6   2   5      198.01      195.71      6.24 o 
   7   2   5       24.16       28.09      3.02 o 
   8   2   5       17.96       23.27      3.24 o 
   9   2   5        0.90        6.56      2.82 o 
  -7   3   5        1.50        2.64      2.69 o 
  -6   3   5        0.48        0.64      1.87 o 
  -5   3   5       60.65       66.78      3.68 o 
  -4   3   5      153.75      156.07      5.13 o 
  -3   3   5       69.35       73.09      3.24 o 
  -2   3   5       15.37       18.86      1.86 o 
  -1   3   5       17.87       13.70      1.53 o 
   0   3   5        7.72        7.70      1.10 o 
   1   3   5      292.12      308.28      4.50 o 
   2   3   5       80.16       82.31      1.60 o 
   3   3   5      106.22      103.23      1.78 o 
   4   3   5      110.19      118.31      1.94 o 
   5   3   5       10.42        9.04      1.04 o 
   6   3   5        1.41       -0.59      0.84 o 
   7   3   5       15.76       13.64      2.58 o 
   8   3   5        2.11        1.54      2.32 o 
   9   3   5        0.03        0.01      2.22 o 
  -6   4   5        2.77        5.61      2.21 o 
  -5   4   5       10.75       10.13      2.18 o 
  -4   4   5      183.04      191.71      5.99 o 
  -3   4   5        0.94        1.67      1.27 o 
  -2   4   5       44.41       47.12      2.56 o 
  -1   4   5       87.92       85.80      3.16 o 
   0   4   5        2.47        2.06      0.96 o 
   1   4   5       13.28       14.47      1.34 o 
   2   4   5      178.98      194.62      3.47 o 
   3   4   5      262.17      254.80      7.83 o 
   4   4   5       36.52       40.44      1.92 o 
   5   4   5      112.96      109.57      6.04 o 
   6   4   5       19.84       19.17      1.48 o 
   7   4   5        2.59        0.49      1.00 o 
   8   4   5       11.74       12.93      2.73 o 
   9   4   5        3.01        3.14      2.40 o 
  -6   5   5        0.33       -1.63      2.18 o 
  -5   5   5        6.12        8.18      2.10 o 
  -4   5   5       26.28       28.43      2.54 o 
  -3   5   5       58.86       63.66      3.24 o 
  -2   5   5      112.58      109.78      3.97 o 
  -1   5   5       12.60       12.09      1.60 o 
   0   5   5       31.47       31.40      1.99 o 
   1   5   5        1.68        0.57      0.83 o 
   2   5   5       40.89       43.03      2.24 o 
   3   5   5       83.15       87.29      2.37 o 
   4   5   5        5.48        3.60      0.92 o 
   5   5   5      125.61      119.91      4.35 o 
   6   5   5       27.85       26.17      2.60 o 
   7   5   5        9.31        7.95      1.38 o 
   8   5   5        1.46        2.86      1.43 o 
   9   5   5        4.25        6.09      2.74 o 
  -5   6   5       21.71       20.63      2.96 o 
  -4   6   5        2.93        3.23      1.67 o 
  -3   6   5        7.07        8.12      1.71 o 
  -2   6   5      155.72      140.58      4.77 o 
  -1   6   5      164.73      155.31      4.88 o 
   0   6   5       11.03        9.22      1.48 o 
   1   6   5       27.37       28.16      2.00 o 
   2   6   5       39.59       44.35      2.43 o 
   3   6   5       33.89       34.71      2.16 o 
   4   6   5        0.05        0.67      1.11 o 
   5   6   5       18.71       18.30      1.55 o 
   6   6   5       97.10       98.69      2.94 o 
   7   6   5       10.48        9.46      1.46 o 
   8   6   5        0.31        1.65      1.40 o 
   9   6   5        0.04       -0.66      1.64 o 
  -5   7   5        0.00        1.60      2.10 o 
  -4   7   5       10.75       10.48      2.42 o 
  -3   7   5        6.02        4.24      1.66 o 
  -2   7   5        0.48        0.80      1.46 o 
  -1   7   5       29.15       28.12      2.24 o 
   0   7   5      204.29      201.01      5.65 o 
   1   7   5       72.70       74.73      3.29 o 
   2   7   5        4.54        4.83      1.45 o 
   3   7   5        2.17        2.12      1.17 o 
   4   7   5       46.04       44.81      2.66 o 
   5   7   5       21.29       22.12      2.11 o 
   6   7   5       17.27       20.85      2.27 o 
   7   7   5        7.55        7.68      1.59 o 
   8   7   5        5.98        4.09      1.63 o 
  -4   8   5        1.37        0.31      1.57 o 
  -3   8   5       10.47       16.07      2.52 o 
  -2   8   5       12.50       11.19      2.16 o 
  -1   8   5       58.79       60.85      3.28 o 
   0   8   5        0.02        1.31      1.30 o 
   1   8   5       10.79       11.56      1.34 o 
   2   8   5       69.64       65.99      3.33 o 
   3   8   5       20.00       18.87      2.17 o 
   4   8   5        1.26        0.24      1.32 o 
   5   8   5       10.40        9.15      1.92 o 
   6   8   5        4.63        4.47      1.70 o 
   7   8   5       13.08       13.30      2.52 o 
   8   8   5        1.00       -0.37      2.14 o 
  -3   9   5        0.09       -0.52      1.48 o 
  -2   9   5        4.54        5.59      1.42 o 
  -1   9   5        1.27        1.82      1.26 o 
   0   9   5       80.76       80.52      2.75 o 
   1   9   5       62.66       63.51      2.44 o 
   2   9   5        1.68        0.08      1.47 o 
   3   9   5       15.74       15.50      2.36 o 
   4   9   5       53.65       47.38      3.04 o 
   5   9   5       11.92        9.39      2.18 o 
   6   9   5        7.11        9.40      2.10 o 
   7   9   5        0.08       -2.02      2.02 o 
  -2  10   5        0.01        0.22      1.47 o 
  -1  10   5        4.82        3.98      1.57 o 
   0  10   5        0.93       -1.25      1.25 o 
   1  10   5        0.61        1.03      1.78 o 
   2  10   5       51.59       50.76      3.40 o 
   3  10   5        9.58        4.82      2.00 o 
   4  10   5        0.16       -1.78      1.78 o 
   5  10   5        0.08       -1.95      1.95 o 
   6  10   5        3.49        4.94      2.47 o 
   1  11   5        1.83        0.54      2.05 o 
   2  11   5        0.08       -0.79      2.05 o 
   3  11   5        3.72        1.47      2.28 o 
   4  11   5        6.84        4.09      2.52 o 
  -2  -7   6       13.49        9.04      3.04 o 
  -1  -7   6        1.43       -2.35      2.35 o 
   0  -7   6        7.78        3.85      2.48 o 
   1  -7   6        0.24       -0.71      2.05 o 
   2  -7   6        4.86        4.15      2.43 o 
  -3  -6   6        7.82        8.71      2.57 o 
  -2  -6   6        0.05       -1.44      1.86 o 
  -1  -6   6        0.17       -1.76      1.76 o 
   0  -6   6       29.85       28.35      3.25 o 
   1  -6   6       29.33       20.43      2.97 o 
   2  -6   6       18.89       14.30      2.66 o 
   3  -6   6       26.40       36.78      3.89 o 
   4  -6   6       35.51       43.03      4.34 o 
  -5  -5   6       10.53        8.22      2.80 o 
  -4  -5   6        6.31        5.39      3.90 o 
  -3  -5   6       50.54       51.97      3.69 o 
  -2  -5   6       17.42       17.29      2.52 o 
  -1  -5   6        3.22        2.93      1.79 o 
   0  -5   6       12.22        8.93      2.09 o 
   1  -5   6       55.92       53.13      3.61 o 
   2  -5   6        1.06        0.08      1.81 o 
   3  -5   6      152.56      145.31      5.78 o 
   4  -5   6        8.83       12.33      2.69 o 
   5  -5   6        0.57       -0.82      1.92 o 
  -5  -4   6        5.29        7.13      2.22 o 
  -4  -4   6       84.49       84.17      2.96 o 
  -3  -4   6        1.09        2.20      1.25 o 
  -2  -4   6       37.19       37.23      2.01 o 
  -1  -4   6       11.10       10.01      2.19 o 
   0  -4   6       10.67        8.52      2.00 o 
   1  -4   6       97.71       91.67      4.17 o 
   2  -4   6       19.92       20.99      2.53 o 
   3  -4   6        4.29        4.94      1.83 o 
   4  -4   6       18.30       19.99      2.64 o 
   5  -4   6        0.09        1.09      1.71 o 
   6  -4   6        0.41       -1.43      1.67 o 
  -6  -3   6        5.37        2.46      2.48 o 
  -5  -3   6       45.06       44.00      2.44 o 
  -4  -3   6       20.66       19.86      3.52 o 
  -3  -3   6        3.85        3.87      1.16 o 
  -2  -3   6       16.57       17.36      1.50 o 
  -1  -3   6        5.29        5.28      1.04 o 
   0  -3   6        0.53        0.01      1.23 o 
   1  -3   6      127.40      131.64      4.75 o 
   2  -3   6       44.50       37.04      2.66 o 
   3  -3   6      168.74      150.73      5.23 o 
   4  -3   6       31.37       31.45      2.39 o 
   5  -3   6        4.42        3.70      1.42 o 
   6  -3   6       11.11        9.06      1.82 o 
   7  -3   6        7.05       10.60      2.09 o 
  -6  -2   6        3.16       -1.51      2.05 o 
  -5  -2   6       15.88       15.06      3.46 o 
  -4  -2   6      101.93       96.05      3.02 o 
  -3  -2   6      149.97      164.36      3.78 o 
  -2  -2   6       83.75       78.94      2.47 o 
  -1  -2   6       13.65       13.97      1.27 o 
   0  -2   6        5.53        3.89      1.36 o 
   1  -2   6       17.58       18.32      1.41 o 
   2  -2   6       30.59       29.39      1.59 o 
   3  -2   6        0.00        1.64      1.44 o 
   4  -2   6      103.50       96.35      2.93 o 
   5  -2   6        0.06       -1.08      1.08 o 
   6  -2   6        0.01       -1.07      1.37 o 
   7  -2   6        5.23        6.98      2.69 o 
   8  -2   6        8.73        9.80      3.42 o 
  -6  -1   6        6.59        6.73      2.45 o 
  -5  -1   6        0.90       -1.48      1.48 o 
  -4  -1   6        6.25        5.10      1.29 o 
  -3  -1   6        0.39       -0.20      0.91 o 
  -2  -1   6       57.86       59.34      2.12 o 
  -1  -1   6      431.74      446.69      6.55 o 
   0  -1   6        0.21        0.17      0.66 o 
   1  -1   6        1.16        1.55      0.75 o 
   2  -1   6       33.90       35.98      1.62 o 
   3  -1   6       58.32       59.78      2.46 o 
   4  -1   6      114.58      112.70      3.54 o 
   5  -1   6       11.83       10.67      1.40 o 
   6  -1   6        0.57        1.13      1.65 o 
   7  -1   6       43.17       46.02      3.77 o 
   8  -1   6        3.95        4.80      2.83 o 
  -6   0   6        2.30        0.93      2.10 o 
  -5   0   6        0.25       -1.20      1.68 o 
  -4   0   6        5.58        6.85      1.42 o 
  -3   0   6       17.07       20.40      1.63 o 
  -2   0   6       12.01       12.77      1.24 o 
  -1   0   6       33.87       36.94      1.61 o 
   0   0   6      268.09      278.64      7.68 o 
   1   0   6       31.61       34.79      1.11 o 
   2   0   6       15.03       14.76      0.86 o 
   3   0   6       11.02       10.09      1.08 o 
   4   0   6       56.08       57.72      2.05 o 
   5   0   6        1.30        0.24      0.97 o 
   6   0   6        1.29        0.60      1.82 o 
   7   0   6        0.78       -0.50      2.06 o 
   8   0   6       11.92       10.04      3.09 o 
  -6   1   6       19.86       20.39      2.96 o 
  -5   1   6       50.72       49.24      3.29 o 
  -4   1   6        2.78        1.67      1.41 o 
  -3   1   6       12.29       15.12      2.50 o 
  -2   1   6       11.98       15.24      1.33 o 
  -1   1   6        4.65        4.27      0.86 o 
   0   1   6       13.29       11.45      1.64 o 
   1   1   6       49.74       55.12      1.36 o 
   2   1   6      230.41      236.03      3.23 o 
   3   1   6      137.64      137.29      2.20 o 
   4   1   6       20.88       27.62      3.23 o 
   5   1   6       38.93       39.81      1.97 o 
   6   1   6       40.99       42.40      3.37 o 
   7   1   6        2.68        2.12      2.14 o 
   8   1   6       11.06       13.94      3.15 o 
   9   1   6        2.08       -0.31      2.81 o 
  -6   2   6        0.43        0.45      2.06 o 
  -5   2   6        0.22       -0.58      1.63 o 
  -4   2   6        3.17        5.38      1.81 o 
  -3   2   6       16.05       14.30      1.91 o 
  -2   2   6      120.23      114.42      3.96 o 
  -1   2   6       35.98       38.55      1.64 o 
   0   2   6       17.11       17.37      1.34 o 
   1   2   6       21.27       16.94      0.96 o 
   2   2   6      515.61      519.77      5.54 o 
   3   2   6      101.27      100.04      1.87 o 
   4   2   6       88.56       95.00      1.90 o 
   5   2   6       47.99       51.85      3.14 o 
   6   2   6       10.45       10.66      2.28 o 
   7   2   6       25.86       27.43      3.30 o 
   8   2   6       17.25       17.39      3.30 o 
   9   2   6        2.70        0.36      2.77 o 
  -6   3   6        0.26       -1.81      1.81 o 
  -5   3   6       21.01       19.69      2.70 o 
  -4   3   6        1.44        0.58      1.40 o 
  -3   3   6      188.07      191.05      5.78 o 
  -2   3   6       11.58       10.13      1.69 o 
  -1   3   6      268.76      276.10      6.51 o 
   0   3   6       60.77       59.11      1.89 o 
   1   3   6       55.01       60.74      2.09 o 
   2   3   6       36.17       33.42      1.34 o 
   3   3   6      337.40      348.91      4.66 o 
   4   3   6        3.85        1.76      0.60 o 
   5   3   6        0.63        0.37      1.23 o 
   6   3   6       41.16       45.32      3.33 o 
   7   3   6       20.71       19.23      2.89 o 
   8   3   6        3.77        3.58      2.30 o 
   9   3   6        4.18        5.83      2.92 o 
  -6   4   6       11.52       18.86      3.22 o 
  -5   4   6        0.08       -1.57      1.57 o 
  -4   4   6       11.54       10.80      2.16 o 
  -3   4   6       11.24        7.66      1.71 o 
  -2   4   6       67.47       64.00      3.12 o 
  -1   4   6       47.47       46.93      2.56 o 
   0   4   6      145.57      138.20      4.20 o 
   1   4   6      110.07       99.24      3.42 o 
   2   4   6        0.23       -0.69      0.69 o 
   3   4   6        4.80        7.52      2.02 o 
   4   4   6        0.29       -0.35      0.74 o 
   5   4   6       32.57       32.41      1.63 o 
   6   4   6        0.14        0.89      1.33 o 
   7   4   6        0.00        0.61      1.87 o 
   8   4   6        4.47        5.35      2.55 o 
   9   4   6       11.81       15.76      3.44 o 
  -5   5   6        9.59       15.59      2.71 o 
  -4   5   6       10.34        9.81      2.24 o 
  -3   5   6       12.58       14.45      2.16 o 
  -2   5   6        1.59        1.12      1.30 o 
  -1   5   6        1.94        1.37      1.18 o 
   0   5   6       39.68       34.40      2.28 o 
   1   5   6       35.09       31.40      2.09 o 
   2   5   6      133.47      134.35      4.11 o 
   3   5   6       93.21       90.72      2.57 o 
   4   5   6       29.70       34.79      1.69 o 
   5   5   6        0.01       -0.56      0.91 o 
   6   5   6        0.62       -0.96      0.99 o 
   7   5   6        1.17        1.22      1.17 o 
   8   5   6        0.32        0.88      2.24 o 
   9   5   6        0.30       -2.13      2.55 o 
  -5   6   6        8.01        6.78      2.56 o 
  -4   6   6       12.27       10.82      2.36 o 
  -3   6   6       10.43       10.40      2.22 o 
  -2   6   6       66.39       66.02      3.53 o 
  -1   6   6        0.14        0.12      1.46 o 
   0   6   6       22.29       25.08      2.07 o 
   1   6   6       36.08       34.24      2.27 o 
   2   6   6       18.58       18.16      2.07 o 
   3   6   6       11.35       11.01      1.67 o 
   4   6   6       45.96       50.19      2.67 o 
   5   6   6       28.25       25.78      1.90 o 
   6   6   6       16.11       11.85      1.52 o 
   7   6   6        0.41       -1.27      1.27 o 
   8   6   6        1.71        0.68      2.36 o 
  -4   7   6        2.00        5.19      2.15 o 
  -3   7   6        0.36        0.03      1.63 o 
  -2   7   6       35.83       36.31      2.85 o 
  -1   7   6       71.17       75.40      3.61 o 
   0   7   6       96.23      102.34      4.10 o 
   1   7   6        1.95        0.47      1.30 o 
   2   7   6       15.12       16.72      2.00 o 
   3   7   6       14.90       17.97      2.20 o 
   4   7   6       87.30       94.62      3.87 o 
   5   7   6        1.76        0.26      1.45 o 
   6   7   6       26.30       25.16      1.88 o 
   7   7   6        1.39        0.57      1.40 o 
   8   7   6        0.04        0.56      1.61 o 
  -3   8   6        0.00       -0.06      2.03 o 
  -2   8   6       10.27        8.94      2.14 o 
  -1   8   6        0.27        0.45      1.57 o 
   0   8   6        3.41        5.14      1.72 o 
   1   8   6      153.51      161.79      5.39 o 
   2   8   6       71.78       73.18      3.72 o 
   3   8   6        2.27        0.21      1.40 o 
   4   8   6        6.60        8.04      1.92 o 
   5   8   6        0.36        1.28      1.50 o 
   6   8   6       29.79       27.72      2.81 o 
   7   8   6        0.12       -1.51      1.69 o 
   8   8   6        5.85        1.84      2.34 o 
  -2   9   6        6.52        9.95      2.29 o 
  -1   9   6        1.15        0.00      1.60 o 
   0   9   6        2.53        2.69      1.71 o 
   1   9   6       27.37       32.81      2.13 o 
   2   9   6      150.13      153.43      5.49 o 
   3   9   6        8.97        9.97      2.08 o 
   4   9   6       45.98       50.54      3.32 o 
   5   9   6        0.05       -1.58      1.58 o 
   6   9   6        2.22        0.19      1.93 o 
   7   9   6        0.21       -0.20      2.01 o 
  -1  10   6        4.58        5.99      1.82 o 
   0  10   6       10.35        8.86      1.73 o 
   1  10   6       19.85       23.74      2.91 o 
   2  10   6       72.35       73.66      4.15 o 
   3  10   6        0.08        0.62      1.87 o 
   4  10   6       32.74       36.41      3.54 o 
   5  10   6        4.84        3.20      2.50 o 
   2  11   6        9.88       10.14      2.63 o 
   3  11   6        2.16       -2.22      2.22 o 
  -2  -6   7        6.93        6.02      2.40 o 
  -1  -6   7        1.53        5.82      2.61 o 
   0  -6   7        7.09        6.80      2.42 o 
   1  -6   7        0.27       -0.97      1.99 o 
   2  -6   7        0.01       -2.11      2.27 o 
   3  -6   7       16.54       24.11      3.39 o 
  -3  -5   7        3.26        1.86      2.15 o 
  -2  -5   7        0.52       -1.32      2.25 o 
  -1  -5   7        0.10       -1.45      1.94 o 
   0  -5   7        8.41        5.41      2.07 o 
   1  -5   7       17.13        9.93      2.45 o 
   2  -5   7        8.31        5.69      2.27 o 
   3  -5   7        0.37        2.03      1.93 o 
   4  -5   7       11.19       13.34      2.89 o 
  -4  -4   7       48.37       48.46      2.75 o 
  -3  -4   7        0.06       -1.46      1.85 o 
  -2  -4   7        8.11        8.24      2.19 o 
  -1  -4   7       15.51       15.10      2.48 o 
   0  -4   7        1.78        0.35      1.85 o 
   1  -4   7        3.53        1.73      1.76 o 
   2  -4   7       26.31       28.64      3.16 o 
   3  -4   7       44.08       38.32      2.45 o 
   4  -4   7       22.23       19.59      2.96 o 
   5  -4   7        0.73       -1.53      1.53 o 
   6  -4   7        2.42        4.41      3.37 o 
  -5  -3   7        2.82        0.31      2.61 o 
  -4  -3   7        1.80        1.95      1.43 o 
  -3  -3   7       46.93       42.70      2.34 o 
  -2  -3   7      116.08      120.21      3.37 o 
  -1  -3   7        8.02        4.87      1.96 o 
   0  -3   7       23.08       27.75      2.90 o 
   1  -3   7       23.30       21.69      2.66 o 
   2  -3   7       34.14       27.83      2.96 o 
   3  -3   7        8.55        6.16      1.46 o 
   4  -3   7       14.25       12.70      1.66 o 
   5  -3   7       79.98       72.32      3.06 o 
   6  -3   7        3.35        1.93      1.70 o 
  -5  -2   7        5.06        6.41      1.76 o 
  -4  -2   7        4.86        2.87      1.43 o 
  -3  -2   7        4.99        5.55      1.39 o 
  -2  -2   7        0.60        0.45      1.13 o 
  -1  -2   7      143.33      143.14      5.20 o 
   0  -2   7       61.29       55.97      3.15 o 
   1  -2   7        1.60        1.04      1.37 o 
   2  -2   7        0.03        0.44      1.39 o 
   3  -2   7       27.98       24.32      1.85 o 
   4  -2   7       49.63       51.73      2.39 o 
   5  -2   7       24.90       25.93      2.17 o 
   6  -2   7       34.55       36.30      2.43 o 
   7  -2   7        0.29        1.04      2.43 o 
  -6  -1   7        8.09        6.92      2.80 o 
  -5  -1   7       13.97       10.22      1.96 o 
  -4  -1   7        1.22       -0.73      1.22 o 
  -3  -1   7       23.68       24.12      1.88 o 
  -2  -1   7       75.77       72.40      2.48 o 
  -1  -1   7      130.25      129.18      3.13 o 
   0  -1   7       40.16       40.01      2.72 o 
   1  -1   7        7.74        9.30      1.75 o 
   2  -1   7       22.49       22.57      1.68 o 
   3  -1   7       13.28       14.23      2.06 o 
   4  -1   7       72.29       69.24      2.52 o 
   5  -1   7        6.71        5.44      2.06 o 
   6  -1   7      164.27      161.24      4.14 o 
   7  -1   7        0.08       -0.58      2.28 o 
   8  -1   7        0.02       -1.07      2.59 o 
  -6   0   7        1.26        1.18      2.75 o 
  -5   0   7       32.48       36.71      3.37 o 
  -4   0   7        0.74       -0.05      1.20 o 
  -3   0   7        5.82        4.43      1.50 o 
  -2   0   7       18.59       16.27      2.35 o 
  -1   0   7       64.30       65.23      2.18 o 
   0   0   7      326.17      310.51      5.08 o 
   1   0   7       87.57       90.36      4.34 o 
   2   0   7       28.47       29.18      1.61 o 
   3   0   7        0.14       -0.80      0.80 o 
   4   0   7        0.00        1.09      0.97 o 
   5   0   7       11.60       12.23      1.96 o 
   6   0   7        0.74        0.14      1.90 o 
   7   0   7        6.94        6.31      2.74 o 
   8   0   7       19.99       29.15      4.25 o 
  -6   1   7        3.38        1.53      2.43 o 
  -5   1   7        0.07        0.91      1.92 o 
  -4   1   7        6.05        6.27      1.91 o 
  -3   1   7       10.36       10.66      1.52 o 
  -2   1   7       12.36       13.20      1.48 o 
  -1   1   7       42.81       39.21      1.82 o 
   0   1   7      134.38      128.02      3.02 o 
   1   1   7       47.55       48.50      1.75 o 
   2   1   7      135.71      139.63      2.39 o 
   3   1   7      130.41      136.73      3.15 o 
   4   1   7      150.76      153.32      3.47 o 
   5   1   7       29.30       27.52      1.83 o 
   6   1   7        4.96        6.93      2.28 o 
   7   1   7        2.19        2.58      2.44 o 
   8   1   7       26.01       28.00      3.92 o 
  -6   2   7        1.18        1.38      2.42 o 
  -5   2   7       52.76       58.49      3.98 o 
  -4   2   7       22.85       19.84      2.63 o 
  -3   2   7       22.60       15.58      2.18 o 
  -2   2   7        3.32        2.47      0.97 o 
  -1   2   7       43.05       43.88      1.87 o 
   0   2   7       14.53       13.28      1.20 o 
   1   2   7       35.01       31.21      1.19 o 
   2   2   7      248.45      252.21      4.14 o 
   3   2   7        3.26        1.30      0.65 o 
   4   2   7      118.78      120.51      3.02 o 
   5   2   7       11.98       11.01      2.26 o 
   6   2   7        0.25       -0.85      1.85 o 
   7   2   7        1.13        1.33      2.07 o 
   8   2   7        1.26       -1.78      2.61 o 
  -5   3   7        0.97        1.49      2.12 o 
  -4   3   7       49.81       46.64      3.33 o 
  -3   3   7       43.11       39.82      2.99 o 
  -2   3   7       38.23       24.95      2.24 o 
  -1   3   7       42.46       36.54      2.51 o 
   0   3   7        4.83        4.74      0.97 o 
   1   3   7       24.48       25.47      1.41 o 
   2   3   7        9.76        8.39      0.86 o 
   3   3   7       34.85       34.07      1.29 o 
   4   3   7       14.54       13.93      1.23 o 
   5   3   7        1.98        3.23      1.77 o 
   6   3   7        0.54       -0.42      1.61 o 
   7   3   7        3.60        7.63      2.54 o 
   8   3   7        9.90        8.37      3.02 o 
   9   3   7        2.72       -1.17      2.90 o 
  -5   4   7       22.96       29.63      3.48 o 
  -4   4   7        3.49       -0.61      1.86 o 
  -3   4   7        4.86        3.22      1.63 o 
  -2   4   7       26.38       28.41      2.76 o 
  -1   4   7        1.28       -1.05      1.05 o 
   0   4   7       81.77       89.11      3.53 o 
   1   4   7       67.36       71.47      3.08 o 
   2   4   7       24.05       23.41      1.21 o 
   3   4   7        0.41       -0.64      0.64 o 
   4   4   7       14.14       13.56      1.28 o 
   5   4   7        8.27        6.51      1.20 o 
   6   4   7        1.11        2.02      1.95 o 
   7   4   7        6.40        7.97      2.41 o 
   8   4   7        1.71       -0.66      2.26 o 
  -5   5   7       20.82       28.81      3.65 o 
  -4   5   7        0.64        0.31      1.79 o 
  -3   5   7        3.66        5.69      2.08 o 
  -2   5   7       25.38       22.45      2.45 o 
  -1   5   7       66.28       62.14      3.32 o 
   0   5   7        9.55        7.68      1.59 o 
   1   5   7       37.28       43.71      2.56 o 
   2   5   7      227.28      233.65      6.06 o 
   3   5   7        0.97       -0.52      0.83 o 
   4   5   7        3.54        2.76      1.05 o 
   5   5   7       88.48       85.53      2.71 o 
   6   5   7        8.57        8.72      1.44 o 
   7   5   7        0.66       -1.35      2.14 o 
   8   5   7        0.00       -2.04      2.38 o 
  -4   6   7       17.75       25.87      3.37 o 
  -3   6   7       27.81       35.76      3.15 o 
  -2   6   7        7.86        6.05      1.84 o 
  -1   6   7       47.17       44.40      2.90 o 
   0   6   7        0.93        0.74      1.32 o 
   1   6   7      112.77      108.32      4.15 o 
   2   6   7       30.00       35.60      2.44 o 
   3   6   7        0.83        1.97      1.46 o 
   4   6   7      167.89      158.19      4.93 o 
   5   6   7       54.26       51.75      2.31 o 
   6   6   7       15.97       14.30      1.60 o 
   7   6   7        2.80        1.70      1.41 o 
   8   6   7       13.27       18.87      3.63 o 
  -4   7   7        0.88       -1.96      2.32 o 
  -3   7   7        6.45        8.13      2.38 o 
  -2   7   7       84.27       84.55      4.37 o 
  -1   7   7        0.87        0.44      1.55 o 
   0   7   7       14.38       14.43      2.26 o 
   1   7   7       54.36       54.91      3.13 o 
   2   7   7        0.00       -0.75      1.30 o 
   3   7   7       15.50       15.52      2.28 o 
   4   7   7        0.14       -0.02      1.47 o 
   5   7   7        7.78        8.19      1.92 o 
   6   7   7       12.17       11.15      2.88 o 
   7   7   7       17.49       17.58      2.11 o 
   8   7   7       16.06       23.50      2.43 o 
  -3   8   7        0.14       -0.88      2.12 o 
  -2   8   7       13.54        9.45      2.42 o 
  -1   8   7        0.01       -0.93      1.60 o 
   0   8   7       33.68       32.21      2.78 o 
   1   8   7       12.68       15.75      2.42 o 
   2   8   7       55.35       58.61      3.39 o 
   3   8   7       86.45       85.11      4.02 o 
   4   8   7        2.85        0.05      1.64 o 
   5   8   7        0.88        0.30      1.77 o 
   6   8   7        6.90        6.36      2.23 o 
   7   8   7        9.21        9.51      2.46 o 
  -2   9   7        4.99        9.70      2.57 o 
  -1   9   7        0.64       -1.74      1.74 o 
   0   9   7       12.88       13.96      2.45 o 
   1   9   7       16.82       15.67      2.55 o 
   2   9   7        0.73        0.50      1.82 o 
   3   9   7       68.63       67.46      3.81 o 
   4   9   7        0.46       -1.04      1.63 o 
   5   9   7        0.52        1.35      1.93 o 
   6   9   7        9.91       10.49      2.61 o 
   0  10   7        0.64        1.42      1.58 o 
   1  10   7        3.88        1.85      2.27 o 
   2  10   7        1.88        0.14      1.86 o 
   3  10   7       11.44       13.94      2.57 o 
   4  10   7       43.53       40.82      3.61 o 
   5  10   7        9.49        9.43      2.74 o 
  -1  -5   8        5.36        5.17      2.25 o 
   0  -5   8        2.08        0.42      2.25 o 
   1  -5   8        4.72        5.46      2.33 o 
   2  -5   8       50.13       50.88      3.95 o 
   3  -5   8       41.37       46.44      4.05 o 
  -3  -4   8        5.32        5.14      2.35 o 
  -2  -4   8        8.87       12.29      2.62 o 
  -1  -4   8        1.66        0.70      2.13 o 
   0  -4   8       13.05       15.02      2.63 o 
   1  -4   8        1.03        1.74      2.16 o 
   2  -4   8       21.51       27.17      3.40 o 
   3  -4   8       12.02       12.69      2.79 o 
   4  -4   8        2.73        2.87      2.30 o 
  -4  -3   8        2.79        2.59      1.83 o 
  -3  -3   8        0.62        0.09      2.07 o 
  -2  -3   8        1.83       -0.09      1.86 o 
  -1  -3   8        0.25       -0.60      1.90 o 
   0  -3   8       15.75       19.27      2.71 o 
   1  -3   8       40.71       39.82      3.32 o 
   2  -3   8       74.50       80.28      4.45 o 
   3  -3   8        7.73        8.73      2.40 o 
   4  -3   8        0.88       -0.18      1.43 o 
   5  -3   8        8.41        8.28      1.95 o 
  -4  -2   8        9.73       13.78      2.14 o 
  -3  -2   8       13.27       19.75      3.58 o 
  -2  -2   8       16.22       16.82      2.74 o 
  -1  -2   8        0.19        0.70      1.68 o 
   0  -2   8      162.02      154.18      5.65 o 
   1  -2   8       29.62       28.57      2.89 o 
   2  -2   8       41.07       38.56      3.23 o 
   3  -2   8        3.89        3.39      1.79 o 
   4  -2   8        4.41        4.30      1.49 o 
   5  -2   8       30.48       29.54      2.42 o 
   6  -2   8       27.88       23.18      2.50 o 
  -5  -1   8       14.46       21.56      3.23 o 
  -4  -1   8        5.94        5.39      2.03 o 
  -3  -1   8       11.94       10.34      2.26 o 
  -2  -1   8        1.23        0.45      1.69 o 
  -1  -1   8       20.23       19.84      2.60 o 
   0  -1   8       99.91      103.01      4.44 o 
   1  -1   8       60.41       55.96      3.47 o 
   2  -1   8       87.73       90.59      4.23 o 
   3  -1   8       18.23       19.68      1.81 o 
   4  -1   8        7.17        7.79      1.51 o 
   5  -1   8       10.91       10.30      1.83 o 
   6  -1   8        0.03       -0.20      2.32 o 
   7  -1   8       20.11       25.88      3.77 o 
  -5   0   8        0.99       -1.44      2.48 o 
  -4   0   8        5.25        6.41      2.55 o 
  -3   0   8        5.02        4.03      1.83 o 
  -2   0   8        0.09        1.16      1.16 o 
  -1   0   8        0.06        0.72      1.05 o 
   0   0   8       45.36       41.50      2.85 o 
   1   0   8       53.13       55.79      3.32 o 
   2   0   8      260.87      258.73      7.05 o 
   3   0   8        1.13        0.79      1.02 o 
   4   0   8       86.28       80.70      3.41 o 
   5   0   8        8.68        8.50      2.64 o 
   6   0   8       35.31       36.09      3.81 o 
   7   0   8        2.14       -1.56      2.56 o 
  -5   1   8        0.05        0.56      2.47 o 
  -4   1   8        1.29        0.51      1.84 o 
  -3   1   8        0.01       -1.18      1.18 o 
  -2   1   8        0.35        0.68      1.37 o 
  -1   1   8        0.19       -0.06      0.95 o 
   0   1   8       74.95       69.73      2.60 o 
   1   1   8       98.01       99.68      2.94 o 
   2   1   8       11.44        6.60      1.80 o 
   3   1   8        0.02       -0.52      1.00 o 
   4   1   8       94.25       91.42      2.86 o 
   5   1   8        7.80        8.16      1.46 o 
   6   1   8        3.53        3.54      2.34 o 
   7   1   8       40.75       43.23      4.07 o 
   8   1   8        6.93        4.39      3.24 o 
  -5   2   8        7.88        9.73      2.76 o 
  -4   2   8        0.05       -0.04      2.07 o 
  -3   2   8       26.84       32.90      2.99 o 
  -2   2   8       26.58       19.70      2.43 o 
  -1   2   8        4.88        6.37      1.75 o 
   0   2   8        9.08        9.29      2.96 o 
   1   2   8      152.67      156.06      4.54 o 
   2   2   8      939.78      933.61     14.10 o 
   3   2   8        0.16        1.31      1.02 o 
   4   2   8       30.86       30.97      2.29 o 
   5   2   8        0.00       -0.80      1.72 o 
   6   2   8        1.21       -1.77      1.82 o 
   7   2   8        0.61        0.50      2.22 o 
   8   2   8        0.43        0.96      2.71 o 
  -5   3   8        1.46        1.44      2.49 o 
  -4   3   8        3.40        2.46      2.26 o 
  -3   3   8       51.84       60.86      3.65 o 
  -2   3   8       16.73       21.12      2.50 o 
  -1   3   8        0.00        0.16      1.37 o 
   0   3   8      158.32      154.12      3.57 o 
   1   3   8       46.41       45.23      2.44 o 
   2   3   8       43.06       40.73      1.53 o 
   3   3   8        0.00        0.65      0.75 o 
   4   3   8      308.40      329.71      7.38 o 
   5   3   8        7.86        8.13      2.24 o 
   6   3   8        3.14        3.53      2.01 o 
   7   3   8        0.93        2.94      2.27 o 
   8   3   8        2.51        4.40      3.06 o 
  -4   4   8        7.42        7.94      2.55 o 
  -3   4   8        0.01        0.61      1.88 o 
  -2   4   8       60.48       50.22      3.33 o 
  -1   4   8      112.96       97.05      4.14 o 
   0   4   8       30.16       33.20      2.60 o 
   1   4   8      135.06      133.61      4.48 o 
   2   4   8       37.56       38.06      1.83 o 
   3   4   8        7.29        6.47      0.99 o 
   4   4   8        0.75        0.83      1.04 o 
   5   4   8       10.90       16.82      2.63 o 
   6   4   8       42.47       32.05      3.47 o 
   7   4   8        1.75        0.66      2.44 o 
   8   4   8        0.73       -2.66      2.66 o 
  -4   5   8       10.79       13.55      2.81 o 
  -3   5   8        0.40       -1.10      1.79 o 
  -2   5   8       56.14       54.11      3.37 o 
  -1   5   8       12.51       15.03      2.17 o 
   0   5   8      325.16      312.72      7.88 o 
   1   5   8        6.05        7.60      1.75 o 
   2   5   8        0.73        1.02      1.33 o 
   3   5   8       74.13       72.85      2.56 o 
   4   5   8        1.54        1.50      1.40 o 
   5   5   8        1.41        2.16      1.20 o 
   6   5   8        2.71        3.00      2.03 o 
   7   5   8        7.32        6.90      2.82 o 
   8   5   8        4.66        4.72      3.19 o 
  -3   6   8        1.78       -0.46      1.82 o 
  -2   6   8        1.39        1.77      1.89 o 
  -1   6   8        1.67        3.52      1.94 o 
   0   6   8        3.57        4.01      1.71 o 
   1   6   8        0.03       -1.30      1.30 o 
   2   6   8        0.30       -0.98      1.35 o 
   3   6   8       26.96       24.48      2.29 o 
   4   6   8       30.75       26.44      2.35 o 
   5   6   8       12.58       13.25      1.69 o 
   6   6   8        1.14       -0.71      1.32 o 
   7   6   8        3.21        4.72      2.90 o 
   8   6   8       17.70       16.81      3.51 o 
  -3   7   8        6.06       11.55      2.68 o 
  -2   7   8       21.28       24.35      3.08 o 
  -1   7   8        4.39        3.06      1.87 o 
   0   7   8        0.72       -0.86      1.75 o 
   1   7   8       65.74       63.97      3.63 o 
   2   7   8       12.15        8.80      1.95 o 
   3   7   8       85.81      101.64      4.41 o 
   4   7   8        2.04       -0.10      1.56 o 
   5   7   8        2.26        1.27      1.82 o 
   6   7   8        9.78       11.40      1.92 o 
   7   7   8        0.01       -1.53      1.75 o 
  -2   8   8       17.46       22.86      3.35 o 
  -1   8   8       11.24       17.33      2.91 o 
   0   8   8        9.17        5.91      2.30 o 
   1   8   8        0.97        0.70      1.73 o 
   2   8   8        0.04       -1.36      1.77 o 
   3   8   8       62.57       57.69      3.57 o 
   4   8   8        0.51        0.59      1.71 o 
   5   8   8       32.96       37.96      3.12 o 
   6   8   8        1.00        0.56      1.91 o 
   7   8   8        8.04       10.54      2.68 o 
  -1   9   8        2.33        3.41      2.42 o 
   0   9   8      120.71      141.50      5.87 o 
   1   9   8       21.12       26.74      3.10 o 
   2   9   8       35.18       35.50      3.15 o 
   3   9   8        2.38        2.97      2.12 o 
   4   9   8        5.80        5.80      2.32 o 
   5   9   8        7.69        5.12      2.42 o 
   6   9   8        3.04        5.76      2.67 o 
   2  10   8       11.14       12.67      2.79 o 
   3  10   8        4.40        4.31      2.31 o 
   4  10   8        0.03       -0.13      2.14 o 
   0  -4   9        5.55        5.27      2.50 o 
   1  -4   9        8.53        8.60      2.67 o 
   2  -4   9       16.20       15.83      3.26 o 
  -2  -3   9        0.11        0.79      2.35 o 
  -1  -3   9        0.03       -2.05      2.12 o 
   0  -3   9        5.49        1.80      2.28 o 
   1  -3   9        7.29        5.70      2.17 o 
   2  -3   9        4.83        2.55      2.38 o 
   3  -3   9        0.54        1.63      2.34 o 
   4  -3   9        0.02       -1.33      2.31 o 
  -3  -2   9       21.69       32.45      3.54 o 
  -2  -2   9        2.09        2.53      2.06 o 
  -1  -2   9        9.05        6.59      2.33 o 
   0  -2   9        6.84        4.54      2.06 o 
   1  -2   9       10.60       17.43      2.83 o 
   2  -2   9        0.82       -1.21      1.77 o 
   3  -2   9        0.76        2.14      1.91 o 
   4  -2   9       47.31       51.90      3.80 o 
   5  -2   9        5.04        4.03      1.77 o 
  -3  -1   9        0.28       -1.60      1.60 o 
  -2  -1   9       55.72       61.86      4.00 o 
  -1  -1   9        0.67        0.16      1.78 o 
   0  -1   9        7.40        9.79      2.42 o 
   1  -1   9        3.77        3.27      2.00 o 
   2  -1   9        3.71        3.01      2.05 o 
   3  -1   9        8.70        7.57      2.07 o 
   4  -1   9        0.03       -1.25      1.82 o 
   5  -1   9        8.74       10.78      1.96 o 
   6  -1   9        0.03       -1.25      2.91 o 
  -4   0   9        0.29       -0.56      1.61 o 
  -3   0   9       24.01       30.44      2.45 o 
  -2   0   9       15.11       17.77      1.92 o 
  -1   0   9        0.12       -0.68      1.74 o 
   0   0   9       19.54       24.04      2.82 o 
   1   0   9       17.75       17.69      2.61 o 
   2   0   9       59.76       60.22      3.69 o 
   3   0   9        5.92        4.10      1.89 o 
   4   0   9       19.32       18.42      1.92 o 
   5   0   9        5.32        5.34      1.63 o 
   6   0   9        0.98        1.61      2.64 o 
  -4   1   9        0.85       -0.31      2.43 o 
  -3   1   9        0.99        1.47      1.48 o 
  -2   1   9       21.57       21.06      2.09 o 
  -1   1   9       12.91       10.45      1.53 o 
   0   1   9        5.57        6.14      1.83 o 
   1   1   9       14.63       14.73      2.35 o 
   2   1   9        2.11        2.47      1.71 o 
   3   1   9      214.08      216.19      6.53 o 
   4   1   9       51.24       50.04      2.54 o 
   5   1   9        7.06        6.45      2.59 o 
   6   1   9        3.62        4.47      2.74 o 
   7   1   9       10.75       14.14      3.59 o 
  -4   2   9        4.46        5.86      2.84 o 
  -3   2   9        0.37        1.21      2.06 o 
  -2   2   9        2.01        4.14      1.46 o 
  -1   2   9        0.13        0.04      1.17 o 
   0   2   9        0.77        0.47      1.08 o 
   1   2   9        5.86        3.97      1.12 o 
   2   2   9       12.94       12.17      2.25 o 
   3   2   9        6.24        6.26      1.92 o 
   4   2   9       92.16      101.63      3.15 o 
   5   2   9       48.29       46.59      3.62 o 
   6   2   9       19.47       19.41      3.14 o 
   7   2   9        1.00       -2.69      2.69 o 
  -4   3   9        1.00       -1.69      2.42 o 
  -3   3   9        7.56        7.24      2.47 o 
  -2   3   9        1.82        0.55      1.81 o 
  -1   3   9        0.26       -0.32      1.65 o 
   0   3   9       36.07       30.00      1.86 o 
   1   3   9       30.34       31.38      2.92 o 
   2   3   9        0.31        1.38      1.10 o 
   3   3   9        0.57       -0.04      1.47 o 
   4   3   9      119.02      122.12      5.04 o 
   5   3   9        3.86        6.07      2.25 o 
   6   3   9       43.02       51.97      4.13 o 
   7   3   9        1.88        3.10      2.51 o 
  -3   4   9        0.50        1.10      2.21 o 
  -2   4   9        0.70        1.96      1.82 o 
  -1   4   9        2.30        1.63      1.66 o 
   0   4   9       11.58        8.36      1.91 o 
   1   4   9       29.87       32.24      3.26 o 
   2   4   9       13.17       10.77      1.43 o 
   3   4   9        1.95        1.35      0.97 o 
   4   4   9       20.21       20.19      2.94 o 
   5   4   9       14.70       13.68      2.67 o 
   6   4   9       73.84       70.89      4.39 o 
   7   4   9        0.13       -1.26      2.32 o 
  -3   5   9        6.40        7.47      2.66 o 
  -2   5   9        8.52       10.64      2.35 o 
  -1   5   9        0.30        0.36      1.63 o 
   0   5   9       12.02        7.84      1.95 o 
   1   5   9        0.13       -1.35      1.42 o 
   2   5   9       53.16       54.16      3.32 o 
   3   5   9        2.90        1.08      1.64 o 
   4   5   9       31.65       30.22      2.20 o 
   5   5   9        0.23       -1.03      1.99 o 
   6   5   9        7.16        7.95      2.83 o 
   7   5   9       35.12       40.52      4.35 o 
  -2   6   9        1.08       -1.13      2.01 o 
  -1   6   9        3.07        2.72      1.93 o 
   0   6   9       11.92       10.38      2.37 o 
   1   6   9       21.33       19.79      2.68 o 
   2   6   9       33.91       30.47      2.91 o 
   3   6   9        0.65        0.99      1.78 o 
   4   6   9        6.96        3.29      1.89 o 
   5   6   9        0.01        0.63      1.33 o 
   6   6   9        1.58        2.63      2.76 o 
   7   6   9        1.75        2.24      2.93 o 
  -2   7   9        0.02       -0.07      2.09 o 
  -1   7   9        4.26        3.95      2.17 o 
   0   7   9        7.75        9.68      2.27 o 
   1   7   9        0.01       -0.91      1.82 o 
   2   7   9       56.42       59.23      3.56 o 
   3   7   9       26.51       28.40      2.94 o 
   4   7   9        3.49        3.96      1.95 o 
   5   7   9       18.79       20.58      2.75 o 
   6   7   9       11.20        9.34      1.87 o 
  -1   8   9        6.00        7.84      2.60 o 
   0   8   9        1.56        2.91      2.34 o 
   1   8   9       15.77       16.53      2.69 o 
   2   8   9        2.28       -0.52      1.97 o 
   3   8   9        1.37        0.29      1.91 o 
   4   8   9        6.33        3.83      2.06 o 
   5   8   9        1.57        1.27      2.10 o 
   6   8   9        1.19       -0.95      2.22 o 
   1   9   9        3.52        6.42      2.52 o 
   2   9   9       15.22       17.35      2.89 o 
   3   9   9        8.33        7.65      2.64 o 
   4   9   9        0.63       -0.63      2.27 o 
   0  -2  10       25.65       36.91      3.99 o 
   1  -2  10        6.89        4.27      2.44 o 
   2  -2  10        0.12        0.19      2.28 o 
   3  -2  10        0.39       -1.12      2.01 o 
  -1  -1  10        0.53        0.03      2.19 o 
   0  -1  10        3.55        2.86      2.35 o 
   1  -1  10        0.09       -0.89      2.00 o 
   2  -1  10        1.43       -0.85      1.91 o 
   3  -1  10        0.23       -2.03      2.03 o 
   4  -1  10        0.00       -2.09      2.09 o 
  -2   0  10        7.30       11.83      2.71 o 
  -1   0  10       27.95       32.07      3.41 o 
   0   0  10       11.01        9.41      2.52 o 
   1   0  10        0.05       -1.46      1.74 o 
   2   0  10        0.44        1.58      1.93 o 
   3   0  10        1.73        0.96      2.04 o 
   4   0  10        2.96        1.09      2.20 o 
   5   0  10        2.86        1.33      2.32 o 
  -2   1  10        3.63        4.30      1.97 o 
  -1   1  10       14.02       19.82      3.04 o 
   0   1  10       17.84       16.14      2.81 o 
   1   1  10        5.47        5.80      2.18 o 
   2   1  10       37.15       40.53      3.38 o 
   3   1  10        0.88        0.60      1.92 o 
   4   1  10        1.83       -1.06      2.00 o 
   5   1  10        1.00        2.57      2.54 o 
   6   1  10       14.48       13.14      3.41 o 
  -2   2  10        2.12       -0.26      1.57 o 
  -1   2  10        1.10        0.63      1.37 o 
   0   2  10       85.14       94.18      4.77 o 
   1   2  10        9.81       13.29      2.41 o 
   2   2  10        8.14        5.66      2.02 o 
   3   2  10        7.27        5.77      2.17 o 
   4   2  10        6.89        8.25      2.34 o 
   5   2  10        8.63        5.81      2.67 o 
   6   2  10        5.15       11.05      3.15 o 
  -2   3  10        0.23       -0.18      2.24 o 
  -1   3  10        0.00       -1.05      2.16 o 
   0   3  10        1.18       -0.09      1.31 o 
   1   3  10       44.29       42.11      3.23 o 
   2   3  10        3.12        3.66      1.98 o 
   3   3  10        0.44       -0.22      1.81 o 
   5   3  10        6.83        3.94      2.60 o 
   6   3  10       40.24       44.35      4.13 o 
  -2   4  10        8.55        4.97      2.47 o 
  -1   4  10        2.61        2.04      2.06 o 
   0   4  10        9.09       13.29      2.34 o 
   1   4  10        0.41       -0.49      1.22 o 
   2   4  10        1.70        3.82      1.30 o 
   3   4  10       13.58       18.90      2.67 o 
   4   4  10        7.53       10.67      2.66 o 
   5   4  10        0.05        3.09      2.41 o 
   6   4  10        0.23       -2.42      2.42 o 
  -2   5  10        6.76        5.72      2.76 o 
  -1   5  10       37.37       47.56      3.58 o 
   0   5  10       12.04       11.17      2.60 o 
   1   5  10        2.59        7.18      2.23 o 
   2   5  10        8.86        5.91      2.12 o 
   3   5  10        0.70       -1.75      1.75 o 
   4   5  10        3.48        2.90      2.33 o 
   5   5  10        1.99        2.30      2.50 o 
   6   5  10        5.78        5.44      2.93 o 
  -1   6  10        7.86        7.00      2.63 o 
   0   6  10        5.74        4.43      2.15 o 
   1   6  10        0.26       -1.30      1.86 o 
   2   6  10        1.58        1.77      2.16 o 
   3   6  10       27.14       24.09      3.05 o 
   4   6  10        2.38       -1.54      1.86 o 
   5   6  10        2.45       -0.50      2.53 o 
   6   6  10        5.13        3.16      2.91 o 
   0   7  10        0.85        1.29      2.15 o 
   1   7  10        0.47       -1.89      1.89 o 
   2   7  10        0.37       -0.62      1.90 o 
   3   7  10        6.44        5.61      2.44 o 
   4   7  10        1.98       -1.25      1.87 o 
   5   7  10       17.30       17.48      3.06 o 
   2   8  10        0.10       -2.15      2.15 o 
   3   8  10        6.36        6.59      2.76 o 
   4   8  10        4.71        2.50      2.33 o 
   2   0  11        0.70       -2.09      2.09 o 
   0   1  11        4.44        8.11      2.47 o 
   1   1  11        1.59        0.46      2.22 o 
   2   1  11        4.55        6.32      2.33 o 
   3   1  11        0.10       -0.04      2.26 o 
   0   2  11       13.31       17.51      2.96 o 
   1   2  11        0.01       -0.40      1.90 o 
   2   2  11       36.76       39.37      3.53 o 
   3   2  11        0.05       -0.58      2.20 o 
   0   3  11        0.11       -0.84      2.23 o 
   1   3  11       18.84       14.96      2.81 o 
   2   3  11        5.66       10.13      2.66 o 
   3   3  11       21.98       23.32      3.26 o 
   0   4  11        9.32        7.39      2.74 o 
   2   4  11       12.79       19.23      3.13 o 
   3   4  11       12.12       11.93      2.80 o 
   1   5  11        0.41       -1.62      2.14 o 
   2   6  11        0.68       -1.31      2.19 o 
                                                 
